# Supplementary material for: RALF peptides modulate immune response in the moss Physcomitrium patens
Source: Front Plant Sci. 2023 Jan 27;14:1077301. doi: 10.3389/fpls.2023.1077301 (PMC9933782; doi:10.3389/fpls.2023.1077301)
Supplement: Supplementary file 3 [file Table_2.xlsx]

## Sheet: RALF peptides
ID	Peptide (TAIR)	Peptide (Abarca et al. 2021)	Sequence of synthesized RALF	Type
AT1G02900	RALF1	RALF1	ATTKYISYQSLKRNSVPCSRRGASYYNCQNGAQANPYSRGCSKIARCRS	inhibit_ROS
AT1G23145	RALF2	RALF2	AQKVIGYPAIGRDGARGCSPKDPSCPQQPEKPYKRGCEKITRCERDRRKQAHLRNPRKVLDVVAVMAKAKQLY	inactive
AT1G23147	RALF3	RALF3	GYPKQRFGEDRTNPYEEITPPLIGGCDPKNPQTCLPKQPANPYRRGCLKITRCQRDV	inactive
AT1G28270	RALF4	RALF4	ARGRRYIGYDALKKNNVPCSRRGRSYYDCKKRRRNNPYRRGCSAITHCYRYAR	inhibit_ROS
AT1G35467	RALF5	RALF5	AKRYIEYPPWQKHPCNPRFPTPDCYKRTPANPYRRGCTCISRCRRDCGGLSTWKKLLDTILKIPV	inactive
AT1G60625	RALF6	RALF6	QTYINYNGMKGDIIPGCSSKNPKECVKIPAYSYNRGCEISTRCQRQQHSSSS	increase_ROS
AT1G60815	RALF7	RALF7	IKQINYKDLIKDTIPGCTSKNPKECVKVPANTYHRGCEISTRCHREQHSSSG	increase_ROS
AT1G61563	RALF8	RALF8	SVRYITYPAIDRGDHAVHCDKAHPNTCKKKQANPYRRGCGVLEGCHRETGPKPT	increase_ROS
AT1G61566	RALF9	RALF9	TRYITYPAIDRGDHAVHCDKAHPNTCKKKEANPYQRGCEKINRCRGG	increase_ROS
AT2G19020	RALF10	RALF10	VPVESRRKHLDYGVITKCAGPNPPPGCYPPGAQQKNPTPANEYRRGCSKITRCKRD	increase_ROS
AT2G19030	RALF11	RALF11	EPVESRNYIEYGAINKCAGPNPPPGCNPPGAEQKNPTPVNEYSRGCSKIHRCRRD	increase_ROS
AT2G19040	RALF12	RALF12	EPVESRNYIEYGAINKCAGPNPPPGCNPPGTEQKNPTPVNEYSRGCSKIHRCRRD	increase_ROS
AT2G19045	RALF13	RALF13	EPVESRNYIEYGAINKCAGPNPPPGCNPPGAEQKNPNPVNEYSRGCSKIHRCRRD	increase_ROS
AT2G20660	RALF14	RALF14	QASRYISYEALKKNLPDNRRGEPDQRDNPYRRSCDVHSHCYRFTN	active
AT2G22055	RALF15	RALF15	TRYISYRGMNHGDHAIHCDKAHPNTCKKQVANPYRRGCGTIERCRRDTGRK	increase_ROS
AT2G32835	RALF16	RALF16	RTLGYGSIKGDRIPACGYKNPNSCVKQPVNHYHRGCEKITRCARDAARYTESFNVDDDESPIINLH	increase_ROS
AT2G32885	RALF36	RALF17	NSIGAPAMREDLPKGCAPGSSAGCKMQPANPYKPGCEASQRCRGG	increase_ROS
AT2G33130	RALF18	RALF18	AKRFIDYEALKKNLPAKPDGKPDKPDNKYRRGCSAATGCYRFTN	active
AT2G33775	RALF19	RALF19	AARRSYISYGALRKNNVPCSRRGRSYYDCKKRKRANPYRRGCSVITHCYRQTS	inhibit_ROS
AT2G34825	RALF20	RALF20	AKTIGNPAMREDEPKGCPPGSPASCKMQPANPYKPGCEASQRCRGT	increase_ROS
AT3G04735	RALF21	RALF21	KVIGYPGLKPDLPCDHHRYPSACAPSEQPVNPYRRGCSKIHRCRRDSPPAPISRKMLIRGQLIYNNAYNAYIQYP	active
AT3G05490	RALF22	RALF22	AQKKYISYGAMRRNSVPCSRRGASYYNCQRGAQANPYSRGCSTITRCRR	inhibit_ROS
AT3G16570	RALF23	RALF23	ATRRYISYGALRRNTIPCSRRGASYYNCRRGAQANPYSRGCSAITRCRRS	inhibit_ROS
AT3G23805	RALF24	RALF24	MMRKQYISYETLRRDMVPCQKPGASYYACRSGQANAYNRGCSVITRCARDTNDIKT	increase_ROS
AT3G25165	RALF25	RALF25	NDNKRKYLLLDPCLRPNAPPGCHRQPYKPRTPVNVYSRGCTTINRCRRVQNP	active
AT3G25170	RALF26	RALF26	KYLNPGVLDRCRGPNPPAGCHPHNSHHKPRVPVHNYSRGCSRITRCRRDA	inactive
AT3G29780	RALF27	RALF27	SYKTLQKQPTCDGRIAGNCIGTVNPKGATCTYYQRCKRAA	inactive
AT4G11510	RALF28	RALF28	NEIGYPGMGRGDRQPGCDHGNCPPDQPANPYHRGCEKSKRCRGPDPPALPRKMI	active
AT4G11653	RALF29	RALF29	AKRYIEYPIRLDLGKGCDPRFPTAACYKRTPANPYRRPCTTANRCRRSTSSTRVPSLKTFVEIPPM	increase_ROS
AT4G13075	RALF30	RALF30	AGGGKFLNPGVLDPCLRPNPPPECQAPGSAGKPRERVNEYKVGCSKLTRCDRVG	increase_ROS
AT4G13950	RALF31	RALF31	MAQKRYIGYETLRRDMVPCQKPGASYYDCRSGQANSYSRGCDTITRCARDTNDINT	increase_ROS
AT4G14010	RALF32	RALF32	QAHKLSYGALRRNQPACDGGKRGESYSTQCLPPPSNPYSRGCSKHYRCGRDS	increase_ROS
AT4G15800	RALF33	RALF33	ATTKYISYGALRRNTVPCSRRGASYYNCRRGAQANPYSRGCSAITRCRR	inhibit_ROS
AT5G67070	RALF34	RALF34	YWRRTKYYISYGALSANRVPCPPRSGRSYYTHNCFRARGPVHPYSRGCSSITRCRR	inhibit_ROS
AT1G60913	-	RALF35	RYIKYRAIAKDRVPDCTQDPKNCVRVPVNQYHLPPGCQNTTHCYREKYHI	increase_ROS
AT2G32785	-	RALF36	DTINREQVISYESMRVNHAWGCSQKYPQFCQKTRANPYTKPPPKNSEAS	increase_ROS
AT2G32788	-	RALF37	EDVISYEVLLQDHAWGCSPKFPRLSCLKQKANP	inactive
AT2G32890	RALF17	AT2G32890	GAAADVSRGGCGGGDGSLGDDNERCVEAVKEDDDDDVDDVYKVINKMRIYA	inactive
AT4G14020	-	AT4G14020	MLTSKVRYLTYGALKHDTAASAASGGGGRALPHPSNKYNRGHPKYYRCRG	inactive
Pp3c3_15280		PpRALF1	YISYGALNRNRSPCPARSGRSYYTPNCNSNAGPARPYTRGCLRITRCQRV	moss
Pp3c6_7200		PpRALF2	YITYGALRANRSPCPAGAGRSYYTPNCGAASGPPNPYSRGCSYITRCARV	moss
Pp3c25_4180		PpRALF3	YISYGSLNADRAPCPASSSGRSYYTTNCQSSGTPQPYVRSCSQITRCARG	moss
