# Supplementary material for: RALF peptides modulate immune response in the moss Physcomitrium patens
Source: Front Plant Sci. 2023 Jan 27;14:1077301. doi: 10.3389/fpls.2023.1077301 (PMC9933782; doi:10.3389/fpls.2023.1077301)
Supplement: Supplementary file 4 [file Table_3.xlsx]

## Sheet: RALF1_KO
Protein Group	Protein ID	Accession	Significance	-10lgP	Intensity iTRAQ8-113	Intensity iTRAQ8-114	Intensity iTRAQ8-115	Intensity iTRAQ8-116	Intensity iTRAQ8-117	Intensity iTRAQ8-118	Ratio iTRAQ8-113	Ratio iTRAQ8-114	Ratio iTRAQ8-115	Ratio iTRAQ8-116	Ratio iTRAQ8-117	Ratio iTRAQ8-118	Intensity control(iTRAQ8-113; iTRAQ8-114; iTRAQ8-115)	Intensity RALF1_KO(iTRAQ8-116; iTRAQ8-117; iTRAQ8-118)	Ratio control(iTRAQ8-113; iTRAQ8-114; iTRAQ8-115)	Ratio RALF1_KO(iTRAQ8-116; iTRAQ8-117; iTRAQ8-118)	Coverage (%)	#Peptides	#Unique	PTM	Avg. Mass	Description
4	1	PhpapaCp032	5.51	521.83	60490000	59570000	62120000	83260000	64310000	62400000	1.00	0.98	1.03	1.38	1.06	1.03	60740000	69990000	1.00	1.15	81	40	38	Carbamidomethylation; iTRAQ 8plex (K N-term); Oxidation (M)	53264	NP_904195.1 atpB ATP synthase CF1 beta subunit
3	18485	Pp3c9_5310V3.1.p	10.78	517.74	26970000	28840000	33090000	35780000	35870000	35970000	1.00	1.07	1.23	1.33	1.33	1.33	29630000	35910000	1.00	1.21	29	46	13	Carbamidomethylation; iTRAQ 8plex (K N-term); Oxidation (M)	48133	ribulose-1 5-bisphosphate carboxylase/oxygenase activase small isoform [Pinus massoniana].
2	18484	Pp3c15_12410V3.1.p	0.01	513.33	47640000	48150000	46030000	36890000	52020000	55090000	1.00	1.01	0.97	0.77	1.09	1.16	47270000	48000000	1.00	1.02	29	47	14	iTRAQ 8plex (K N-term); Oxidation (M)	48325	PREDICTED: ribulose bisphosphate carboxylase/oxygenase activase chloroplastic isoform X1 [Fragaria vesca subsp. vesca].
5	2	PhpapaCp053	1.48	508.81	102100000	107600000	92220000	91990000	109200000	110400000	1.00	1.05	0.90	0.90	1.07	1.08	100700000	103900000	1.00	1.03	77	45	41	Carbamidomethylation; iTRAQ 8plex (K N-term); Oxidation (M)	55273	NP_904216.1 atpA ATP synthase CF1 alpha subunit
24	18444	Pp3c16_17640V3.1.p	7.44	489.15	114600	113400	110900	200900	130800	130700	1.00	0.99	0.97	1.75	1.14	1.14	113000	154100	1.00	1.36	2	47	1	iTRAQ 8plex (K N-term)	102938	PREDICTED: ATP-dependent Clp protease ATP-binding subunit clpA homolog CD4B chloroplastic [Elaeis guineensis].
17	18435	Pp3c6_7360V3.1.p	2.09	481.97	881100	888100	1143000	1064000	943800	1042000	1.00	1.01	1.30	1.21	1.07	1.18	970700	1017000	1.00	1.05	3	48	2	iTRAQ 8plex (K N-term)	102598	hypothetical protein SELMODRAFT_439163 [Selaginella moellendorffii].
7	18649	Pp3c13_21050V3.1.p	1.1	479.85	64000000	66890000	40100000	58220000	64260000	37000000	1.00	1.05	0.63	0.91	1.00	0.58	57020000	53160000	1.00	0.93	59	34	21	Carbamidomethylation; iTRAQ 8plex (K N-term); Oxidation (M)	34115	PREDICTED: oxygen-evolving enhancer protein 1 chloroplastic [Solanum lycopersicum].
15	18434	Pp3c5_23010V3.1.p	4.56	479.8	598000	584300	605800	608000	602200	751500	1.00	0.98	1.01	1.02	1.01	1.26	596000	653900	1.00	1.1	5	50	3	iTRAQ 8plex (K N-term); Oxidation (M)	102592	PREDICTED: ATP-dependent Clp protease ATP-binding subunit clpA homolog CD4B chloroplastic [Elaeis guineensis].
39	18455	Pp3c25_7180V3.1.p	0.98	477.88	247300	266700	304500	291200	221000	354100	1.00	1.08	1.23	1.18	0.89	1.43	272800	288800	1.00	1.06	1	42	1	iTRAQ 8plex (K N-term)	103095	PREDICTED: ATP-dependent Clp protease ATP-binding subunit clpA homolog CD4B chloroplastic [Elaeis guineensis].
1	39	PhpapaCp031	1.43	475.54	178000000	183900000	391300000	156000000	292600000	446600000	1.00	1.03	2.20	0.88	1.64	2.51	251100000	298400000	1.00	1.19	69	43	43	Carbamidomethylation; iTRAQ 8plex (K N-term); Oxidation (M)	52705	NP_904194.1 rbcL ribulose-1 5-bisphosphate carboxylase/oxygenase large subunit
29	18421	Pp3c1_27990V3.1.p	0.9	468.79	24770000	24400000	28460000	22960000	26370000	30610000	1.00	0.98	1.15	0.93	1.06	1.24	25880000	26650000	1.00	1.03	50	33	20	iTRAQ 8plex (K N-term); Oxidation (M)	57713	hypothetical protein ARALYDRAFT_490821 [Arabidopsis lyrata subsp. lyrata].
50	18418	Pp3c19_3840V3.1.p	6.64	467.55	21830000	22530000	28880000	35510000	25140000	28720000	1.00	1.03	1.32	1.63	1.15	1.32	24410000	29790000	1.00	1.22	46	24	13	Carbamidomethylation; iTRAQ 8plex (K N-term); Oxidation (M)	40261	hypothetical protein OsJ_23125 [Oryza sativa Japonica Group].
14	18679	Pp3c26_3620V3.1.p	0.32	467.34	12330000	12540000	8519000	15580000	11900000	7624000	1.00	1.02	0.69	1.26	0.97	0.62	11130000	11760000	1.00	1.06	35	26	6	Carbamidomethylation; iTRAQ 8plex (K N-term)	34049	hypothetical protein SELMODRAFT_187141 [Selaginella moellendorffii].
41	18430	Pp3c6_4230V3.1.p	0.65	460.84	24390000	23900000	25630000	22420000	24410000	28510000	1.00	0.98	1.05	0.92	1.00	1.17	24640000	25110000	1.00	1.02	65	31	29	Carbamidomethylation; iTRAQ 8plex (K N-term); Oxidation (M)	59228	Os01g0685800 [Oryza sativa Japonica Group].
41	18432	Pp3c5_26340V3.1.p	0.65	460.84	24390000	23900000	25630000	22420000	24410000	28510000	1.00	0.98	1.05	0.92	1.00	1.17	24640000	25110000	1.00	1.02	65	31	29	Carbamidomethylation; iTRAQ 8plex (K N-term); Oxidation (M)	59240	PREDICTED: ATP synthase subunit beta mitochondrial [Brachypodium distachyon].
41	18433	Pp3c5_26350V3.1.p	0.65	460.84	24390000	23900000	25630000	22420000	24410000	28510000	1.00	0.98	1.05	0.92	1.00	1.17	24640000	25110000	1.00	1.02	65	31	29	Carbamidomethylation; iTRAQ 8plex (K N-term); Oxidation (M)	59240	PREDICTED: ATP synthase subunit beta mitochondrial [Vitis vinifera].
54	18451	Pp3c3_18360V3.1.p	2.51	459.65	813100	874700	878700	727600	805300	921700	1.00	1.08	1.08	0.89	0.99	1.13	855500	818200	1.00	0.96	6	40	4	iTRAQ 8plex (K N-term)	102215	PREDICTED: ATP-dependent Clp protease ATP-binding subunit clpA homolog CD4B chloroplastic-like [Pyrus x bretschneideri].
8	18419	Pp3c27_5110V3.1.p	0.17	458	11390000	10900000	12160000	9870000	12120000	12790000	1.00	0.96	1.07	0.87	1.06	1.12	11480000	11590000	1.00	1.01	31	47	16	iTRAQ 8plex (K N-term)	63927	PREDICTED: chaperonin 60 subunit beta 2 chloroplastic-like [Brassica napus].
34	18423	Pp3c1_38600V3.1.p	1.18	457.48	14720000	14990000	14460000	10730000	16000000	16150000	1.00	1.02	0.98	0.73	1.09	1.10	14730000	14300000	1.00	0.97	27	29	9	iTRAQ 8plex (K N-term); Oxidation (M)	51093	PREDICTED: elongation factor TuB chloroplastic-like [Solanum tuberosum].
34	18424	Pp3c1_38630V3.1.p	1.18	457.48	14720000	14990000	14460000	10730000	16000000	16150000	1.00	1.02	0.98	0.73	1.09	1.10	14730000	14300000	1.00	0.97	27	29	9	iTRAQ 8plex (K N-term); Oxidation (M)	51093	PREDICTED: elongation factor TuB chloroplastic [Nicotiana tomentosiformis].
10	18588	Pp3c4_23170V3.1.p	1.74	454.6	32190000	34090000	26010000	31140000	33030000	22790000	1.00	1.06	0.81	0.97	1.03	0.71	30760000	28990000	1.00	0.94	44	28	13	Carbamidomethylation; iTRAQ 8plex (K N-term)	34404	RecName: Full=Oxygen-evolving enhancer protein 1 chloroplastic; Short=OEE1; AltName: Full=33 kDa subunit of oxygen evolving system of photosystem II; AltName: Full=33 kDa thylakoid membrane protein; AltName: Full=OEC 33 kDa subunit; Fl...
21	18456	Pp3c7_15180V3.1.p	0.76	445.83	13020000	12780000	14070000	11000000	13920000	14380000	1.00	0.98	1.08	0.84	1.07	1.10	13290000	13100000	1.00	0.99	28	46	18	iTRAQ 8plex (K N-term); Oxidation (M)	75611	heat shock protein putative [Ricinus communis].
21	18457	Pp3c7_15200V3.1.p	0.76	445.83	13020000	12780000	14070000	11000000	13920000	14380000	1.00	0.98	1.08	0.84	1.07	1.10	13290000	13100000	1.00	0.99	28	46	18	iTRAQ 8plex (K N-term); Oxidation (M)	75611	unknown [Picea sitchensis].
21	18458	Pp3c7_15240V3.1.p	0.76	445.83	13020000	12780000	14070000	11000000	13920000	14380000	1.00	0.98	1.08	0.84	1.07	1.10	13290000	13100000	1.00	0.99	28	46	18	iTRAQ 8plex (K N-term); Oxidation (M)	75611	Chloroplast heat shock protein 70 isoform 1 [Theobroma cacao].
9	18420	Pp3c16_4660V3.1.p	0.05	444.04	10250000	10760000	10480000	7970000	11820000	12360000	1.00	1.05	1.02	0.78	1.15	1.21	10500000	10720000	1.00	1.02	26	45	12	iTRAQ 8plex (K N-term); Oxidation (M)	63832	PREDICTED: ruBisCO large subunit-binding protein subunit beta chloroplastic [Nelumbo nucifera].
16	18422	Pp3c13_13170V3.1.p	2.33	442.88	16880000	16060000	15410000	12960000	20460000	21630000	1.00	0.95	0.91	0.77	1.21	1.28	16120000	18350000	1.00	1.14	48	36	18	Carbamidomethylation; iTRAQ 8plex (K N-term); Oxidation (M)	51681	PREDICTED: ribulose bisphosphate carboxylase/oxygenase activase 1 chloroplastic-like [Citrus sinensis].
202	19561	Pp3c9_25690V3.1.p	0.6	441.73	13670000	15410000	8823000	13210000	14670000	8447000	1.00	1.13	0.65	0.97	1.07	0.62	12630000	12110000	1.00	0.96	38	11	5	iTRAQ 8plex (K N-term)	20913	SOD2 [Scutellaria baicalensis].
80	18471	Pp3c23_8400V3.1.p	12.76	440.89	3295000	3341000	3335000	3593000	3430000	3618000	1.00	1.01	1.01	1.09	1.04	1.10	3324000	3547000	1.00	1.07	17	32	9	iTRAQ 8plex (K N-term)	76517	PREDICTED: ATP-dependent zinc metalloprotease FTSH chloroplastic [Sesamum indicum].
11	18442	Pp3c15_12980V3.1.p	8.89	440.82	7098000	7135000	8546000	6510000	6408000	6591000	1.00	1.01	1.20	0.92	0.90	0.93	7593000	6503000	1.00	0.86	17	52	14	iTRAQ 8plex (K N-term); Oxidation (M)	105280	unknown [Picea sitchensis].
58	18531	Pp3c22_14530V3.1.p	2.69	439.93	40680000	38710000	44790000	39270000	41320000	55830000	1.00	0.95	1.10	0.97	1.02	1.37	41390000	45470000	1.00	1.1	63	31	31	Carbamidomethylation; iTRAQ 8plex (K N-term); Oxidation (M)	45801	Os12g0420200 [Oryza sativa Japonica Group].
25	18428	Pp3c3_26590V3.1.p	0.4	439.59	2369000	2339000	3640000	2264000	2631000	3635000	1.00	0.99	1.54	0.96	1.11	1.53	2782000	2843000	1.00	1.02	17	45	7	iTRAQ 8plex (K N-term)	71087	PREDICTED: heat shock cognate 70 kDa protein 2-like [Musa acuminata subsp. malaccensis].
78	18472	Pp3c20_15780V3.1.p	1.2	439.2	3778000	3743000	4382000	3936000	3654000	4722000	1.00	0.99	1.16	1.04	0.97	1.25	3968000	4104000	1.00	1.03	20	32	9	iTRAQ 8plex (K N-term)	76687	ATP-dependent zinc metalloprotease FTSH [Morus notabilis].
42	18666	Pp3c3_14080V3.1.p	2.21	439.05	25070000	25140000	21570000	24780000	24720000	18100000	1.00	1.00	0.86	0.99	0.99	0.72	23930000	22530000	1.00	0.94	43	24	11	Carbamidomethylation; iTRAQ 8plex (K N-term); Oxidation (M)	34263	hypothetical protein SELMODRAFT_272235 [Selaginella moellendorffii].
22	18445	Pp3c7_22170V3.1.p	0.03	436.1	537300	532000	831900	525200	630300	714700	1.00	0.99	1.55	0.98	1.17	1.33	633700	623400	1.00	0.98	3	47	2	iTRAQ 8plex (K N-term)	70947	heat shock protein 70 [Pellia endiviifolia (species B)].
18	18446	Pp3c7_26760V3.1.p	0.43	435.13	151000	128300	150400	121600	124700	206600	1.00	0.85	1.00	0.81	0.83	1.37	143300	151000	1.00	1.05	4	47	1	iTRAQ 8plex (K N-term)	70975	PREDICTED: heat shock cognate 70 kDa protein 2-like [Elaeis guineensis].
12	18449	Pp3c15_12990V3.1.p	7.74	434.79	38300000	38170000	48790000	32310000	35440000	37810000	1.00	1.00	1.27	0.84	0.93	0.99	41750000	35190000	1.00	0.84	60	55	55	iTRAQ 8plex (K N-term); Oxidation (M)	103477	PREDICTED: lipoxygenase 3 chloroplastic [Brassica oleracea var. oleracea].
12	18450	Pp3c15_13020V3.1.p	7.74	434.79	38300000	38170000	48790000	32310000	35440000	37810000	1.00	1.00	1.27	0.84	0.93	0.99	41750000	35190000	1.00	0.84	60	55	55	iTRAQ 8plex (K N-term); Oxidation (M)	103477	PREDICTED: linoleate 13S-lipoxygenase 3-1 chloroplastic-like [Nelumbo nucifera].
43	18440	Pp3c18_21210V3.1.p	0.15	430.19	7420000	7634000	8628000	6690000	8365000	8621000	1.00	1.03	1.16	0.90	1.13	1.16	7894000	7892000	1.00	1	24	39	13	iTRAQ 8plex (K N-term)	84520	PREDICTED: 5-methyltetrahydropteroyltriglutamate--homocysteine methyltransferase [Jatropha curcas].
13	18448	Pp3c15_13040V3.1.p	10.81	429.07	4183000	4377000	6008000	3764000	3043000	3589000	1.00	1.05	1.44	0.90	0.73	0.86	4856000	3465000	1.00	0.71	12	46	8	iTRAQ 8plex (K N-term)	105384	hypothetical protein EUTSA_v10006732mg [Eutrema salsugineum].
96	18585	Pp3c21_9980V3.1.p	5.35	427.44	4989000	5033000	6854000	6474000	6251000	6624000	1.00	1.01	1.37	1.30	1.25	1.33	5625000	6450000	1.00	1.15	25	23	6	Carbamidomethylation; iTRAQ 8plex (K N-term)	42183	latex plastidic aldolase-like family protein [Populus trichocarpa].
63	18500	Pp3c10_10490V3.1.p	2.01	426.05	37850000	38310000	28050000	33540000	36270000	27090000	1.00	1.01	0.74	0.89	0.96	0.72	34740000	32300000	1.00	0.93	51	34	34	iTRAQ 8plex (K N-term); Oxidation (M)	58971	PREDICTED: rhodanese-like domain-containing protein 4 chloroplastic [Camelina sativa].
105	18453	Pp3c12_22830V3.1.p	1.1	423.52	15840000	14450000	16370000	13450000	14520000	17640000	1.00	0.91	1.03	0.85	0.92	1.11	15550000	15200000	1.00	0.98	36	29	18	iTRAQ 8plex (K N-term)	74052	hypothetical protein PHAVU_002G190900g [Phaseolus vulgaris].
88	18426	Pp3c24_12180V3.1.p	2.2	422.39	11430000	11150000	15270000	12740000	12430000	15050000	1.00	0.98	1.34	1.11	1.09	1.32	12610000	13410000	1.00	1.06	45	31	20	iTRAQ 8plex (K N-term)	63847	unknown [Picea sitchensis].
126	18480	Pp3c25_15030V3.1.p	0.92	421.66	19190000	18170000	18140000	20320000	16330000	18080000	1.00	0.95	0.95	1.06	0.85	0.94	18500000	18240000	1.00	0.99	30	26	26	iTRAQ 8plex (K N-term); Oxidation (M)	117988	PREDICTED: alpha-mannosidase [Vitis vinifera].
67	18764	Pp3c19_4220V3.1.p	1.41	421.47	25380000	25360000	20590000	34480000	27360000	17910000	1.00	1.00	0.81	1.36	1.08	0.71	23780000	26580000	1.00	1.12	62	23	17	iTRAQ 8plex (K N-term)	26767	PREDICTED: 20 kDa chaperonin chloroplastic [Jatropha curcas].
67	18765	Pp3c19_4270V3.1.p	1.41	421.47	25380000	25360000	20590000	34480000	27360000	17910000	1.00	1.00	0.81	1.36	1.08	0.71	23780000	26580000	1.00	1.12	62	23	17	iTRAQ 8plex (K N-term)	26767	PREDICTED: 20 kDa chaperonin chloroplastic-like [Pyrus x bretschneideri].
60	18459	Pp3c1_29300V3.1.p	6.34	421.17	23220000	22660000	30430000	21000000	20030000	23630000	1.00	0.98	1.31	0.90	0.86	1.02	25430000	21550000	1.00	0.85	53	42	42	Carbamidomethylation; iTRAQ 8plex (K N-term)	106189	hypothetical protein SELMODRAFT_439024 [Selaginella moellendorffii].
6	18900	Pp3c11_12080V3.1.p	0.4	420.68	113500000	111300000	81540000	113000000	110000000	86980000	1.00	0.98	0.72	1.00	0.97	0.77	102100000	103400000	1.00	1.01	55	24	18	iTRAQ 8plex (K N-term)	28008	hypothetical protein CARUB_v10011102mg [Capsella rubella].
104	18530	Pp3c22_7690V3.1.p	3.71	415.71	10260000	10210000	11280000	10300000	10910000	13550000	1.00	0.99	1.10	1.00	1.06	1.32	10580000	11590000	1.00	1.09	52	23	13	iTRAQ 8plex (K N-term)	40361	unknown [Picea sitchensis].
23	19149	Pp3c7_12850V3.1.p	0.78	415.63	68460000	69180000	44200000	77810000	67200000	46210000	1.00	1.01	0.65	1.14	0.98	0.68	60610000	63740000	1.00	1.05	57	19	14	iTRAQ 8plex (K N-term)	27965	oxygen-evolving enhancer protein 2 [Arabidopsis lyrata subsp. lyrata].
28	18427	Pp3c6_20400V3.1.p	7.59	413.29	8059000	7900000	9495000	11830000	8608000	10430000	1.00	0.98	1.18	1.47	1.07	1.29	8485000	10290000	1.00	1.21	25	40	12	iTRAQ 8plex (K N-term)	63448	PREDICTED: chaperonin 60 subunit beta 2 chloroplastic [Jatropha curcas].
38	18425	Pp3c4_20230V3.1.p	0.19	412.73	24570000	25060000	33050000	22310000	28150000	33280000	1.00	1.02	1.34	0.91	1.15	1.35	27640000	27990000	1.00	1.01	47	32	22	Carbamidomethylation; iTRAQ 8plex (K N-term)	49729	phosphoglycerate kinase [cyanobacterium PCC 7702].
52	18452	Pp3c14_3360V3.1.p	4.78	412.57	43070000	41930000	33610000	32860000	40080000	32720000	1.00	0.97	0.78	0.76	0.93	0.76	39540000	35220000	1.00	0.89	46	40	40	iTRAQ 8plex (K N-term)	96838	PREDICTED: endoplasmin homolog [Cucumis sativus].
69	18447	Pp3c21_3730V3.1.p	0.56	411.64	3014000	2976000	3212000	3078000	2642000	3405000	1.00	0.99	1.07	1.02	0.88	1.13	3106000	3042000	1.00	0.98	18	35	8	iTRAQ 8plex (K N-term)	84565	na
100	18624	Pp3c12_24760V3.1.p	0.06	411.49	106000	116700	190200	107700	94960	235000	1.00	1.10	1.79	1.02	0.90	2.22	137600	145900	1.00	1.06	4	22	1	iTRAQ 8plex (K N-term)	41611	PREDICTED: actin [Amborella trichopoda].
115	18466	Pp3c10_10220V3.1.p	0.47	411.29	1461000	1447000	2085000	1045000	1781000	2135000	1.00	0.99	1.43	0.71	1.22	1.46	1664000	1654000	1.00	0.99	3	26	2	iTRAQ 8plex (K N-term)	80612	PREDICTED: transketolase chloroplastic [Malus domestica].
66	18443	Pp3c26_7220V3.1.p	2.72	410.8	3158000	3035000	3886000	2916000	3652000	5141000	1.00	0.96	1.23	0.92	1.16	1.63	3360000	3903000	1.00	1.16	17	37	9	iTRAQ 8plex (K N-term)	84669	5-methyltetrahydropteroyltriglutamate--homocysteine methyltransferase putative [Ricinus communis].
134	18438	Pp3c16_17660V3.1.p	2.54	409.13	22100000	20090000	22150000	19810000	18530000	23160000	1.00	0.91	1.00	0.90	0.84	1.05	21450000	20500000	1.00	0.96	62	24	24	iTRAQ 8plex (K N-term); Oxidation (M)	55755	PREDICTED: probable mitochondrial-processing peptidase subunit beta [Cicer arietinum].
97	18634	Pp3c4_6260V3.1.p	1.1	408.69	240100	253100	297800	172700	258000	334800	1.00	1.05	1.24	0.72	1.07	1.39	263700	255200	1.00	0.97	2	21	1	iTRAQ 8plex (K N-term)	41607	hypothetical protein SELMODRAFT_175956 [Selaginella moellendorffii].
86	18586	Pp3c18_18400V3.1.p	0.71	406.72	8463000	9504000	8592000	6090000	12390000	10540000	1.00	1.12	1.02	0.72	1.46	1.25	8853000	9676000	1.00	1.09	10	22	5	iTRAQ 8plex (K N-term)	42363	PREDICTED: fructose-bisphosphate aldolase 1 chloroplastic [Nelumbo nucifera].
127	18470	Pp3c10_10680V3.1.p	0.32	405.35	373600	375000	435800	316500	461300	434300	1.00	1.00	1.17	0.85	1.23	1.16	394800	404100	1.00	1.02	1	25	1	iTRAQ 8plex (K N-term)	80713	putative transketolase [Oryza sativa Japonica Group].
74	18826	Pp3c22_17930V3.1.p	2.54	405.2	26190000	22930000	23750000	26080000	23700000	18510000	1.00	0.88	0.91	1.00	0.90	0.71	24290000	22760000	1.00	0.94	98	21	21	iTRAQ 8plex (K N-term); Oxidation (M)	20427	PREDICTED: uncharacterized protein LOC103992910 [Musa acuminata subsp. malaccensis].
106	18556	Pp3c7_23980V3.1.p	3.02	404.4	27750000	28460000	28050000	34180000	29790000	26250000	1.00	1.03	1.01	1.23	1.07	0.95	28090000	30070000	1.00	1.07	66	24	24	iTRAQ 8plex (K N-term)	43937	PREDICTED: 2-methylene-furan-3-one reductase [Vitis vinifera].
26	18897	Pp3c16_23780V3.1.p	1.02	404.31	5642000	6496000	8406000	7750000	7084000	6293000	1.00	1.15	1.49	1.37	1.26	1.12	6848000	7042000	1.00	1.03	33	24	6	iTRAQ 8plex (K N-term)	22157	PREDICTED: photosystem I reaction center subunit II chloroplastic-like [Erythranthe guttata].
51	18578	Pp3c18_4760V3.1.p	3.17	400.32	10830000	11050000	10800000	15760000	10610000	10780000	1.00	1.02	1.00	1.45	0.98	1.00	10940000	12410000	1.00	1.13	57	27	16	iTRAQ 8plex (K N-term); Oxidation (M)	41443	PREDICTED: cysteine synthase chloroplastic/chromoplastic-like [Citrus sinensis].
32	18462	Pp3c9_6690V3.1.p	0.5	399.67	3716000	3278000	4579000	3863000	3641000	4162000	1.00	0.88	1.23	1.04	0.98	1.12	3858000	3888000	1.00	1.01	10	36	5	iTRAQ 8plex (K N-term)	80859	PREDICTED: heat shock protein 83 [Beta vulgaris subsp. vulgaris].
32	18464	Pp3c9_6640V3.1.p	0.5	399.67	3716000	3278000	4579000	3863000	3641000	4162000	1.00	0.88	1.23	1.04	0.98	1.12	3858000	3888000	1.00	1.01	9	36	5	iTRAQ 8plex (K N-term)	81212	PREDICTED: heat shock protein 83 [Beta vulgaris subsp. vulgaris].
112	18599	Pp3c1_38670V3.1.p	2.31	399.66	137200	141300	113500	70590	132600	149100	1.00	1.03	0.83	0.51	0.97	1.09	130700	117400	1.00	0.9	2	20	1	iTRAQ 8plex (K N-term)	31279	PREDICTED: elongation factor Tu chloroplastic [Jatropha curcas].
47	18492	Pp3c9_25950V3.1.p	0.21	397.92	41620000	43040000	47770000	35600000	44570000	52630000	1.00	1.03	1.15	0.86	1.07	1.26	44140000	44260000	1.00	1	62	29	29	Carbamidomethylation; iTRAQ 8plex (K N-term); Oxidation (M)	41794	hypothetical protein SORBIDRAFT_02g002900 [Sorghum bicolor].
47	18493	Pp3c9_25700V3.1.p	0.21	397.92	41620000	43040000	47770000	35600000	44570000	52630000	1.00	1.03	1.15	0.86	1.07	1.26	44140000	44260000	1.00	1	62	29	29	Carbamidomethylation; iTRAQ 8plex (K N-term); Oxidation (M)	41794	hypothetical protein OsI_24896 [Oryza sativa Indica Group].
166	18702	Pp3c19_15590V3.1.p	1.25	397.48	16310000	15620000	13120000	14090000	14920000	14760000	1.00	0.96	0.80	0.86	0.91	0.91	15020000	14590000	1.00	0.97	61	24	24	iTRAQ 8plex (K N-term); Oxidation (M)	36665	PREDICTED: uncharacterized protein LOC103931436 [Pyrus x bretschneideri].
40	19108	Pp3c6_1620V3.1.p	6.08	396.89	2152000	2237000	2253000	1690000	1886000	2259000	1.00	1.04	1.05	0.79	0.88	1.05	2214000	1945000	1.00	0.88	6	21	1	iTRAQ 8plex (K N-term)	22238	photosystem I subunit PsaD [Glycine max].
170	18465	Pp3c12_11700V3.1.p	1.09	396.7	11690000	11570000	15740000	12630000	12320000	15310000	1.00	0.99	1.35	1.08	1.05	1.31	13000000	13420000	1.00	1.03	44	28	28	iTRAQ 8plex (K N-term)	85925	unknown [Picea sitchensis].
182	18583	Pp3c11_3740V3.1.p	2.2	396.3	7337000	7683000	8936000	8370000	7535000	9192000	1.00	1.05	1.22	1.14	1.03	1.25	7985000	8366000	1.00	1.05	61	20	14	iTRAQ 8plex (K N-term); Oxidation (M)	38405	predicted protein [Hordeum vulgare subsp. vulgare].
173	18524	Pp3c17_14660V3.1.p	0.58	396.26	15970000	15910000	21220000	14490000	16360000	21120000	1.00	1.00	1.33	0.91	1.02	1.32	17700000	17320000	1.00	0.98	58	23	23	iTRAQ 8plex (K N-term)	52881	PREDICTED: dihydrolipoyl dehydrogenase 1 mitochondrial [Jatropha curcas].
118	18518	Pp3s93_30V3.1.p	3.47	395.03	80920	72990	131000	128000	78040	152700	1.00	0.90	1.62	1.58	0.96	1.89	94970	119600	1.00	1.26	8	24	1	iTRAQ 8plex (K N-term)	46864	translation initiation factor eIF-4A family protein [Populus trichocarpa].
118	18519	Pp3c6_1080V3.1.p	3.47	395.03	80920	72990	131000	128000	78040	152700	1.00	0.90	1.62	1.58	0.96	1.89	94970	119600	1.00	1.26	8	24	1	iTRAQ 8plex (K N-term)	46864	RecName: Full=Eukaryotic initiation factor 4A-9; Short=eIF-4A-9; AltName: Full=ATP-dependent RNA helicase eIF4A-9.
35	18437	Pp3c1_13170V3.1.p	0.47	394.97	2964000	2845000	3231000	2591000	3133000	3247000	1.00	0.96	1.09	0.87	1.06	1.10	3014000	2990000	1.00	0.99	13	30	6	Carbamidomethylation; iTRAQ 8plex (K N-term)	43052	hypothetical protein SELMODRAFT_270825 [Selaginella moellendorffii].
140	18517	Pp3c18_15450V3.1.p	1.18	392.35	18070000	18260000	19100000	18000000	18460000	19510000	1.00	1.01	1.06	1.00	1.02	1.08	18470000	18660000	1.00	1.01	71	24	23	iTRAQ 8plex (K N-term)	36717	Glyceraldehyde-3-phosphate dehydrogenase (phosphorylating) [Zostera marina].
116	18495	Pp3c11_22980V3.1.p	4.78	391.79	89450	86350	104800	176700	80510	137300	1.00	0.97	1.17	1.97	0.90	1.54	93550	131500	1.00	1.41	8	24	1	iTRAQ 8plex (K N-term)	46893	unnamed protein product [Coffea canephora].
30	18490	Pp3c2_24160V3.1.p	3.94	391.16	2588000	2328000	3415000	3221000	2714000	3468000	1.00	0.90	1.32	1.24	1.05	1.34	2777000	3134000	1.00	1.13	7	30	4	iTRAQ 8plex (K N-term)	42558	PREDICTED: glyceraldehyde-3-phosphate dehydrogenase A chloroplastic [Beta vulgaris subsp. vulgaris].
30	18494	Pp3c2_24270V3.1.p	3.94	391.16	2588000	2328000	3415000	3221000	2714000	3468000	1.00	0.90	1.32	1.24	1.05	1.34	2777000	3134000	1.00	1.13	7	30	4	iTRAQ 8plex (K N-term)	43049	GAPA-2 [Arabidopsis lyrata subsp. lyrata].
95	18487	Pp3c19_20080V3.1.p	1.43	388.71	17510000	18490000	17470000	15680000	18870000	21410000	1.00	1.06	1.00	0.90	1.08	1.22	17820000	18650000	1.00	1.05	64	28	21	Carbamidomethylation; iTRAQ 8plex (K N-term)	42153	PREDICTED: glycerate dehydrogenase HPR peroxisomal-like [Solanum tuberosum].
144	18468	Pp3c23_14660V3.1.p	3.45	388.06	4296000	4090000	4875000	4675000	4352000	4954000	1.00	0.95	1.13	1.09	1.01	1.15	4420000	4660000	1.00	1.05	18	22	8	iTRAQ 8plex (K N-term)	74719	PREDICTED: ATP-dependent zinc metalloprotease FTSH 2 chloroplastic-like [Populus euphratica].
144	18469	Pp3c23_14665V3.1.p	3.45	388.06	4296000	4090000	4875000	4675000	4352000	4954000	1.00	0.95	1.13	1.09	1.01	1.15	4420000	4660000	1.00	1.05	18	22	8	iTRAQ 8plex (K N-term)	74719	ATP-dependent zinc metalloprotease FTSH 2 chloroplastic [Glycine soja].
93	18922	Pp3c1_21230V3.1.p	3.49	387.86	8582000	9427000	10030000	17620000	9860000	8653000	1.00	1.10	1.17	2.05	1.15	1.01	9347000	12050000	1.00	1.29	46	21	14	iTRAQ 8plex (K N-term)	29865	AT5g06290 [Arabidopsis thaliana].
93	18923	Pp3c1_21200V3.1.p	3.49	387.86	8582000	9427000	10030000	17620000	9860000	8653000	1.00	1.10	1.17	2.05	1.15	1.01	9347000	12050000	1.00	1.29	46	21	14	iTRAQ 8plex (K N-term)	29865	PREDICTED: 2-Cys peroxiredoxin BAS1 chloroplastic-like [Musa acuminata subsp. malaccensis].
72	18874	Pp3c7_14450V3.1.p	3.12	387.57	59350000	57760000	53960000	51640000	62360000	77580000	1.00	0.97	0.91	0.87	1.05	1.31	57030000	63860000	1.00	1.12	60	17	17	Carbamidomethylation; iTRAQ 8plex (K N-term); Oxidation (M)	32191	PREDICTED: beta carbonic anhydrase 5 chloroplastic-like isoform X2 [Populus euphratica].
241	18467	Pp3c4_810V3.1.p	3.56	387.26	2180000	2125000	2774000	2376000	2390000	3098000	1.00	0.97	1.27	1.09	1.10	1.42	2360000	2622000	1.00	1.11	18	23	8	iTRAQ 8plex (K N-term)	91086	PREDICTED: heat shock protein 81-1-like [Nelumbo nucifera].
171	18461	Pp3c1_14800V3.1.p	0.05	386.97	17670000	17810000	14840000	18200000	16740000	15390000	1.00	1.01	0.84	1.03	0.95	0.87	16770000	16780000	1.00	1	49	26	26	iTRAQ 8plex (K N-term)	67252	hypothetical protein PHAVU_011G061600g [Phaseolus vulgaris].
98	18439	Pp3c26_2180V3.1.p	0.81	385.93	5290000	5517000	6116000	4115000	5803000	6699000	1.00	1.04	1.16	0.78	1.10	1.27	5641000	5539000	1.00	0.98	21	30	11	iTRAQ 8plex (K N-term)	61568	hypothetical protein LR48_Vigan09g106100 [Vigna angularis].
37	18474	Pp3c15_6620V3.1.p	0.11	383.65	1402000	1376000	1707000	1062000	1618000	1959000	1.00	0.98	1.22	0.76	1.15	1.40	1495000	1546000	1.00	1.03	3	35	2	iTRAQ 8plex (K N-term)	80742	heat shock protein 90 [Salicornia europaea].
37	18475	Pp3c15_6622V3.1.p	0.11	383.65	1402000	1376000	1707000	1062000	1618000	1959000	1.00	0.98	1.22	0.76	1.15	1.40	1495000	1546000	1.00	1.03	3	35	2	iTRAQ 8plex (K N-term)	80742	hypothetical protein SELMODRAFT_271484 [Selaginella moellendorffii].
187	18541	Pp3c5_20100V3.1.p	2.72	381.03	907400	704100	743000	790400	668500	1771000	1.00	0.78	0.82	0.87	0.74	1.95	784900	1077000	1.00	1.37	2	22	1	iTRAQ 8plex (K N-term)	59044	PREDICTED: tubulin beta chain [Malus domestica].
53	18476	Pp3c15_4270V3.1.p	0	381.03	882800	796400	1030000	768800	873100	1079000	1.00	0.90	1.17	0.87	0.99	1.22	902900	907100	1.00	1	5	32	3	iTRAQ 8plex (K N-term)	80456	PREDICTED: heat shock protein 90-2 [Pyrus x bretschneideri].
101	18659	Pp3c2_15430V3.1.p	0.27	378.8	17430000	17940000	18020000	21110000	16960000	16090000	1.00	1.03	1.03	1.21	0.97	0.92	17790000	18050000	1.00	1.01	42	24	19	iTRAQ 8plex (K N-term)	38399	PREDICTED: thylakoid lumenal 29 kDa protein chloroplastic isoform X1 [Eucalyptus grandis].
129	18612	Pp3c1_18860V3.1.p	0.05	378.7	11700000	12070000	11390000	12170000	11620000	11350000	1.00	1.03	0.97	1.04	0.99	0.97	11720000	11710000	1.00	1	41	20	15	iTRAQ 8plex (K N-term)	38459	hypothetical protein CICLE_v10001685mg [Citrus clementina].
117	18795	Pp3c4_5690V3.1.p	2.89	378.22	4359000	4094000	3066000	3069000	4194000	3078000	1.00	0.94	0.70	0.70	0.96	0.71	3840000	3447000	1.00	0.9	26	20	6	iTRAQ 8plex (K N-term)	31988	PREDICTED: chlorophyll a-b binding protein CP29.1 chloroplastic-like [Glycine max].
117	18796	Pp3c4_5680V3.1.p	2.89	378.22	4359000	4094000	3066000	3069000	4194000	3078000	1.00	0.94	0.70	0.70	0.96	0.71	3840000	3447000	1.00	0.9	26	20	6	iTRAQ 8plex (K N-term)	31988	chlorophyll a/b binding protein CP29 [Vigna radiata].
150	18533	Pp3c15_550V3.1.p	1.33	378.09	8461000	8462000	7335000	10300000	8277000	7047000	1.00	1.00	0.87	1.22	0.98	0.83	8086000	8542000	1.00	1.06	36	22	11	iTRAQ 8plex (K N-term)	49293	PREDICTED: peptidyl-prolyl cis-trans isomerase isoform X1 [Zea mays].
197	18539	Pp3c5_20340V3.1.p	2.47	377.97	172200	165200	222300	231700	177600	193200	1.00	0.96	1.29	1.35	1.03	1.12	186600	200800	1.00	1.08	6	21	1	iTRAQ 8plex (K N-term)	49759	beta-tubulin [Quercus suber].
130	19066	Pp3c12_25460V3.1.p	2.49	377.67	2072000	1856000	1363000	1470000	2000000	1256000	1.00	0.90	0.66	0.71	0.97	0.61	1764000	1575000	1.00	0.89	18	17	3	iTRAQ 8plex (K N-term)	31998	hypothetical protein L484_015572 [Morus notabilis].
130	19067	Pp3c12_25430V3.1.p	2.49	377.67	2072000	1856000	1363000	1470000	2000000	1256000	1.00	0.90	0.66	0.71	0.97	0.61	1764000	1575000	1.00	0.89	18	17	3	iTRAQ 8plex (K N-term)	31998	hypothetical protein AALP_AA8G007900 [Arabis alpina].
180	18820	Pp3c15_23900V3.1.p	0.83	376.92	22620000	18870000	20000000	16810000	22720000	20740000	1.00	0.83	0.88	0.74	1.00	0.92	20500000	20090000	1.00	0.98	79	16	16	iTRAQ 8plex (K N-term); Oxidation (M)	24704	glutathione S-transferase-like protein [Picea sitchensis].
79	18655	Pp3c1_19190V3.1.p	4.02	376.71	45420000	45080000	44200000	44130000	47610000	46310000	1.00	0.99	0.97	0.97	1.05	1.02	44900000	46010000	1.00	1.02	73	18	18	Carbamidomethylation; iTRAQ 8plex (K N-term); Oxidation (M)	27607	Carbonic anhydrase isoform 2 [Theobroma cacao].
109	18544	Pp3c4_3490V3.1.p	5.96	376.7	10210000	10900000	9912000	10340000	10970000	11560000	1.00	1.07	0.97	1.01	1.07	1.13	10340000	10960000	1.00	1.06	33	24	9	iTRAQ 8plex (K N-term); Oxidation (M)	40885	ATP synthase gamma chain chloroplast precursor partial [Arabidopsis thaliana].
27	18496	Pp3c7_14220V3.1.p	7.4	376.65	2021000	1923000	2421000	2786000	2149000	2617000	1.00	0.95	1.20	1.38	1.06	1.30	2122000	2517000	1.00	1.19	19	29	3	iTRAQ 8plex (K N-term)	42965	RecName: Full=Glyceraldehyde-3-phosphate dehydrogenase A chloroplastic; AltName: Full=NADP-dependent glyceraldehydephosphate dehydrogenase subunit A; Flags: Precursor.
27	18489	Pp3c7_14300V3.1.p	7.4	376.65	2021000	1923000	2421000	2786000	2149000	2617000	1.00	0.95	1.20	1.38	1.06	1.30	2122000	2517000	1.00	1.19	19	29	3	iTRAQ 8plex (K N-term)	42844	PREDICTED: glyceraldehyde-3-phosphate dehydrogenase GAPA2 chloroplastic isoform X1 [Camelina sativa].
59	18594	Pp3c20_22820V3.1.p	0.2	376.22	9243000	9975000	14140000	8032000	11480000	14730000	1.00	1.08	1.53	0.87	1.24	1.59	11120000	11410000	1.00	1.03	16	26	7	iTRAQ 8plex (K N-term); Oxidation (M)	46076	na
33	18431	Pp3c11_15790V3.1.p	0.91	375.96	2996000	2858000	3902000	2773000	3206000	4246000	1.00	0.95	1.30	0.93	1.07	1.42	3252000	3409000	1.00	1.05	13	28	3	iTRAQ 8plex (K N-term)	43091	PREDICTED: glyceraldehyde-3-phosphate dehydrogenase A chloroplastic-like isoform X2 [Camelina sativa].
46	105	PhpafMp30	0.67	375.82	23000000	24240000	30100000	21360000	27060000	31530000	1.00	1.05	1.31	0.93	1.18	1.37	25780000	26650000	1.00	1.03	56	30	26	Carbamidomethylation; iTRAQ 8plex (K N-term)	56056	YP_539029.1 atp1 ATP synthase F1 subunit alpha
159	18549	Pp3c9_660V3.1.p	0.15	375.31	5911000	6355000	4548000	6368000	6043000	4530000	1.00	1.08	0.77	1.08	1.02	0.77	5605000	5647000	1.00	1.01	34	21	10	iTRAQ 8plex (K N-term)	49195	PREDICTED: peptidyl-prolyl cis-trans isomerase CYP38 chloroplastic-like [Elaeis guineensis].
48	18505	Pp3c15_12515V3.1.p	1.34	374.88	1074000	1107000	1094000	1023000	1057000	1321000	1.00	1.03	1.02	0.95	0.98	1.23	1092000	1134000	1.00	1.04	9	34	4	iTRAQ 8plex (K N-term)	80305	heat shock protein 90 [Dunaliella salina].
48	18506	Pp3c15_12510V3.1.p	1.34	374.88	1074000	1107000	1094000	1023000	1057000	1321000	1.00	1.03	1.02	0.95	0.98	1.23	1092000	1134000	1.00	1.04	9	34	4	iTRAQ 8plex (K N-term)	80305	PREDICTED: heat shock cognate protein 80-like [Eucalyptus grandis].
87	18529	Pp3c15_9100V3.1.p	10.28	373.41	16680000	17760000	15750000	14250000	15940000	15020000	1.00	1.07	0.94	0.85	0.96	0.90	16730000	15070000	1.00	0.9	52	28	15	iTRAQ 8plex (K N-term)	29584	hypothetical protein SELMODRAFT_271012 [Selaginella moellendorffii].
77	465	PhpapaCp026	0.05	373.35	38780000	39810000	28520000	34850000	40420000	31460000	1.00	1.03	0.74	0.90	1.04	0.81	35700000	35580000	1.00	1	70	24	24	iTRAQ 8plex (K N-term); Oxidation (M)	35237	NP_904189.1 petA cytochrome f
226	18566	Pp3c6_7500V3.1.p	1.57	373.11	227200	234700	240300	253000	193600	234700	1.00	1.03	1.06	1.11	0.85	1.03	234100	227100	1.00	0.97	3	20	1	iTRAQ 8plex (K N-term)	49743	tubulin beta-8 chain [Arabidopsis thaliana].
121	18592	Pp3c15_7930V3.1.p	4.56	373.09	14480000	14350000	12400000	25180000	15330000	13410000	1.00	0.99	0.86	1.74	1.06	0.93	13750000	17970000	1.00	1.31	17	20	7	iTRAQ 8plex (K N-term)	54314	PREDICTED: photosystem II stability/assembly factor HCF136 chloroplastic [Nelumbo nucifera].
290	18760	Pp3c1_7380V3.1.p	5.59	371.92	7109000	7672000	7760000	7757000	7666000	9054000	1.00	1.08	1.09	1.09	1.08	1.27	7514000	8159000	1.00	1.09	47	15	9	iTRAQ 8plex (K N-term)	38465	unknown [Glycine max].
89	18478	Pp3c1_7910V3.1.p	0.59	371.73	15320000	14020000	18520000	13630000	15020000	21070000	1.00	0.92	1.21	0.89	0.98	1.38	15950000	16570000	1.00	1.04	33	31	23	iTRAQ 8plex (K N-term); Oxidation (M)	79932	PREDICTED: D-3-phosphoglycerate dehydrogenase 3 chloroplastic-like [Vitis vinifera].
70	18613	Pp3c20_22420V3.1.p	1.03	371.12	4307000	5036000	5627000	3866000	4742000	5873000	1.00	1.17	1.31	0.90	1.10	1.36	4990000	4827000	1.00	0.97	16	25	6	iTRAQ 8plex (K N-term)	46172	na
209	18741	Pp3c20_13120V3.1.p	0.2	370.55	18140000	17970000	14100000	17310000	17770000	15220000	1.00	0.99	0.78	0.95	0.98	0.84	16740000	16770000	1.00	1	47	20	20	iTRAQ 8plex (K N-term)	41539	BnaA09g00250D [Brassica napus].
153	18619	Pp3c25_9350V3.1.p	1.56	370.17	15860000	15970000	13610000	14550000	16630000	15450000	1.00	1.01	0.86	0.92	1.05	0.97	15140000	15550000	1.00	1.03	58	18	18	iTRAQ 8plex (K N-term)	44312	fructose-1 6-bisphosphate aldolase putative [Perkinsus marinus ATCC 50983].
145	19101	Pp3c9_5280V3.1.p	2.15	370.04	684200	578100	659600	1238000	512400	661600	1.00	0.84	0.96	1.81	0.75	0.97	640600	804100	1.00	1.26	11	17	3	iTRAQ 8plex (K N-term)	47338	PREDICTED: ribulose bisphosphate carboxylase/oxygenase activase 2 chloroplastic [Cicer arietinum].
237	18477	Pp3c5_10150V3.1.p	0.29	369.42	13670000	13330000	10730000	13690000	12870000	11380000	1.00	0.98	0.78	1.00	0.94	0.83	12570000	12640000	1.00	1.01	45	23	23	iTRAQ 8plex (K N-term)	76274	hypothetical protein SORBIDRAFT_03g042600 [Sorghum bicolor].
119	18436	Pp3c12_9500V3.1.p	1.79	367.28	12590000	12830000	16470000	13430000	14580000	15650000	1.00	1.02	1.31	1.07	1.16	1.24	13960000	14550000	1.00	1.04	38	23	14	Carbamidomethylation; iTRAQ 8plex (K N-term)	45200	aminomethyltransferase mitochondrial [Solanum tuberosum].
227	19312	Pp3c9_24840V3.1.p	0.21	365.68	9275000	9552000	7390000	10230000	9500000	6932000	1.00	1.03	0.80	1.10	1.02	0.75	8739000	8886000	1.00	1.02	44	12	6	iTRAQ 8plex (K N-term)	20662	chloroplastic copper/zinc superoxide dismutase [Barbula unguiculata].
175	18571	Pp3c23_20580V3.1.p	0.59	365.3	2071000	1881000	2495000	2528000	1849000	2215000	1.00	0.91	1.20	1.22	0.89	1.07	2151000	2198000	1.00	1.02	14	23	7	iTRAQ 8plex (K N-term)	66924	hypothetical protein AOL_s00112g81 [Arthrobotrys oligospora ATCC 24927].
151	18555	Pp3c27_4290V3.1.p	3.39	364.68	2858000	2580000	2920000	2927000	2654000	3446000	1.00	0.90	1.02	1.02	0.93	1.21	2786000	3109000	1.00	1.12	16	23	4	iTRAQ 8plex (K N-term)	33619	hypothetical protein SOVF_087440 [Spinacia oleracea].
311	18513	Pp3c7_1950V3.1.p	1.48	364.27	829900	761600	1093000	833400	1000000	963000	1.00	0.92	1.32	1.00	1.21	1.16	894900	932200	1.00	1.04	5	20	3	iTRAQ 8plex (K N-term)	93506	PREDICTED: elongation factor 2 [Malus domestica].
311	18514	Pp3s128_50V3.1.p	1.48	364.27	829900	761600	1093000	833400	1000000	963000	1.00	0.92	1.32	1.00	1.21	1.16	894900	932200	1.00	1.04	5	20	3	iTRAQ 8plex (K N-term)	93506	PREDICTED: elongation factor 2 [Setaria italica].
221	18728	Pp3c8_5700V3.1.p	2.95	363.81	23520000	22270000	21970000	20730000	24760000	27230000	1.00	0.95	0.93	0.88	1.05	1.16	22590000	24240000	1.00	1.07	59	17	16	Carbamidomethylation; iTRAQ 8plex (K N-term)	36021	ankyrin repeat domain-containing protein 2 [Zea mays].
221	18729	Pp3c8_5730V3.1.p	2.95	363.81	23520000	22270000	21970000	20730000	24760000	27230000	1.00	0.95	0.93	0.88	1.05	1.16	22590000	24240000	1.00	1.07	59	17	16	Carbamidomethylation; iTRAQ 8plex (K N-term)	36021	unknown [Medicago truncatula].
168	18429	Pp3c1_140V3.1.p	5.55	363.73	6544000	6304000	7097000	6498000	5833000	6425000	1.00	0.96	1.08	0.99	0.89	0.98	6648000	6252000	1.00	0.94	36	27	16	iTRAQ 8plex (K N-term)	52469	na
236	18654	Pp3c14_9630V3.1.p	1.51	363.33	1029000	976300	1112000	1170000	889400	1230000	1.00	0.95	1.08	1.14	0.86	1.20	1039000	1096000	1.00	1.06	11	18	5	iTRAQ 8plex (K N-term)	57791	PREDICTED: serine hydroxymethyltransferase 1 mitochondrial [Camelina sativa].
323	18510	Pp3c11_25530V3.1.p	1.18	362.63	1476000	1561000	2520000	1751000	1670000	2434000	1.00	1.06	1.71	1.19	1.13	1.65	1852000	1952000	1.00	1.05	5	20	3	iTRAQ 8plex (K N-term)	93573	hypothetical protein CICLE_v10004309mg [Citrus clementina].
323	18511	Pp3c11_25350V3.1.p	1.18	362.63	1476000	1561000	2520000	1751000	1670000	2434000	1.00	1.06	1.71	1.19	1.13	1.65	1852000	1952000	1.00	1.05	5	20	3	iTRAQ 8plex (K N-term)	93573	PREDICTED: elongation factor 2 [Pyrus x bretschneideri].
136	18460	Pp3c13_7040V3.1.p	4.54	362.61	649900	630900	775200	805600	642300	900700	1.00	0.97	1.19	1.24	0.99	1.39	685300	782800	1.00	1.14	12	23	4	iTRAQ 8plex (K N-term)	61121	PREDICTED: chaperonin CPN60-2 mitochondrial [Eucalyptus grandis].
169	18488	Pp3c3_3140V3.1.p	2.75	361.86	1575000	1658000	1709000	1187000	1605000	1780000	1.00	1.05	1.09	0.75	1.02	1.13	1648000	1524000	1.00	0.92	11	21	4	iTRAQ 8plex (K N-term)	48341	hypothetical protein SELMODRAFT_120189 [Selaginella moellendorffii].
123	18498	Pp3c10_21790V3.1.p	2.52	361.59	14800000	14470000	13630000	15510000	14360000	14100000	1.00	0.98	0.92	1.05	0.97	0.95	14300000	14650000	1.00	1.02	38	24	11	Carbamidomethylation; iTRAQ 8plex (K N-term)	44838	PREDICTED: 30S ribosomal protein S1 chloroplastic [Amborella trichopoda].
107	18681	Pp3c22_15210V3.1.p	0.69	360.69	6637000	6668000	6390000	7025000	6356000	6467000	1.00	1.00	0.96	1.06	0.96	0.97	6565000	6617000	1.00	1.01	33	19	8	iTRAQ 8plex (K N-term)	41448	Cysteine synthase chloroplastic/chromoplastic [Gossypium arboreum].
195	18572	Pp3c23_20590V3.1.p	0.98	359.66	3753000	3488000	5025000	3779000	3530000	4420000	1.00	0.93	1.34	1.01	0.94	1.18	4089000	3910000	1.00	0.96	13	22	6	iTRAQ 8plex (K N-term)	68985	hypothetical protein AFLA70_247g001810 [Aspergillus flavus AF70].
174	18614	Pp3c9_10350V3.1.p	1.2	359.26	2843000	2875000	2583000	3313000	2900000	2426000	1.00	1.01	0.91	1.17	1.02	0.85	2767000	2880000	1.00	1.04	15	17	4	iTRAQ 8plex (K N-term)	46131	PREDICTED: photosystem II stability/assembly factor HCF136 chloroplastic [Brassica oleracea var. oleracea].
263	18558	Pp3c18_12500V3.1.p	0	358.98	7781000	7702000	8723000	6874000	7416000	10260000	1.00	0.99	1.12	0.88	0.95	1.32	8068000	8183000	1.00	1.01	44	18	11	iTRAQ 8plex (K N-term)	41473	PREDICTED: glycerate dehydrogenase [Phoenix dactylifera].
19	18840	Pp3c22_15040V3.1.p	2.75	358.84	48070000	50010000	45500000	75940000	56110000	39410000	1.00	1.04	0.95	1.58	1.17	0.82	47860000	57150000	1.00	1.19	83	20	19	iTRAQ 8plex (K N-term); Oxidation (M)	20001	class 1 non-symbiotic hemoglobin [Prunus avium].
250	18632	Pp3c18_8240V3.1.p	7.48	358.7	6264000	6613000	7298000	7305000	7138000	8986000	1.00	1.06	1.17	1.17	1.14	1.43	6725000	7810000	1.00	1.16	27	17	9	iTRAQ 8plex (K N-term)	44080	PREDICTED: serine--glyoxylate aminotransferase [Nelumbo nucifera].
61	18602	Pp3c4_28370V3.1.p	0.27	358.55	4970000	5716000	3806000	4398000	6922000	3341000	1.00	1.15	0.77	0.88	1.39	0.67	4831000	4887000	1.00	1.01	17	22	5	iTRAQ 8plex (K N-term)	31985	PREDICTED: chlorophyll a-b binding protein CP26 chloroplastic-like [Citrus sinensis].
258	18615	Pp3c21_17300V3.1.p	1.14	358.3	1455000	1461000	1831000	1514000	1431000	1653000	1.00	1.00	1.26	1.04	0.98	1.14	1582000	1533000	1.00	0.97	11	18	3	iTRAQ 8plex (K N-term)	49814	PREDICTED: tubulin beta-2 chain-like [Brassica rapa].
258	18616	Pp3c21_17320V3.1.p	1.14	358.3	1455000	1461000	1831000	1514000	1431000	1653000	1.00	1.00	1.26	1.04	0.98	1.14	1582000	1533000	1.00	0.97	11	18	3	iTRAQ 8plex (K N-term)	49814	tubulin beta-1 chain [Medicago truncatula].
258	18617	Pp3c21_17170V3.1.p	1.14	358.3	1455000	1461000	1831000	1514000	1431000	1653000	1.00	1.00	1.26	1.04	0.98	1.14	1582000	1533000	1.00	0.97	11	18	3	iTRAQ 8plex (K N-term)	49814	hypothetical protein CARUB_v10000948mg [Capsella rubella].
233	18565	Pp3c2_28070V3.1.p	12.42	358.25	11600000	11280000	12160000	11050000	10140000	10810000	1.00	0.97	1.05	0.95	0.87	0.93	11680000	10670000	1.00	0.91	62	19	18	iTRAQ 8plex (K N-term)	43242	RecName: Full=Serpin-ZXA; AltName: Full=OrysaZxa.
243	18491	Pp3c15_710V3.1.p	3.16	357.75	3883000	3678000	4391000	4228000	3884000	4456000	1.00	0.95	1.13	1.09	1.00	1.15	3984000	4189000	1.00	1.05	38	21	10	Carbamidomethylation; iTRAQ 8plex (K N-term)	46937	hypothetical protein SOVF_079320 [Spinacia oleracea].
49	18589	Pp3c26_12240V3.1.p	1.3	356.82	11390000	17450000	7706000	14620000	22730000	7162000	1.00	1.53	0.68	1.28	2.00	0.63	12180000	14840000	1.00	1.22	22	23	6	iTRAQ 8plex (K N-term)	31633	unknown [Picea sitchensis].
49	18590	Pp3c26_12230V3.1.p	1.3	356.82	11390000	17450000	7706000	14620000	22730000	7162000	1.00	1.53	0.68	1.28	2.00	0.63	12180000	14840000	1.00	1.22	22	23	6	iTRAQ 8plex (K N-term)	31633	unknown [Picea sitchensis].
261	18516	Pp3c3_11840V3.1.p	28.09	356.11	12190000	12420000	12760000	14040000	14350000	14510000	1.00	1.02	1.05	1.15	1.18	1.19	12460000	14300000	1.00	1.15	29	22	22	iTRAQ 8plex (K N-term)	107964	hypothetical protein PHAVU_004G168100g [Phaseolus vulgaris].
181	18497	Pp3c15_6270V3.1.p	1.01	355.71	14240000	12780000	20230000	13380000	14710000	22360000	1.00	0.90	1.42	0.94	1.03	1.57	15750000	16820000	1.00	1.07	61	24	24	iTRAQ 8plex (K N-term)	52955	hypothetical protein SELMODRAFT_166496 [Selaginella moellendorffii].
124	18609	Pp3c15_2570V3.1.p	0.89	355.19	14180000	14330000	11580000	17130000	13740000	11150000	1.00	1.01	0.82	1.21	0.97	0.79	13370000	14010000	1.00	1.05	65	23	23	iTRAQ 8plex (K N-term)	38852	Pp3c15_2570V3.1.p
141	18711	Pp3c4_20940V3.1.p	7.11	354.97	10060000	10950000	10870000	8551000	10640000	9174000	1.00	1.09	1.08	0.85	1.06	0.91	10630000	9456000	1.00	0.89	32	17	7	iTRAQ 8plex (K N-term)	36094	PREDICTED: malate dehydrogenase mitochondrial [Cicer arietinum].
471	19399	Pp3c14_380V3.1.p	12.32	354.09	17940000	17300000	14330000	12360000	12580000	12850000	1.00	0.96	0.80	0.69	0.70	0.72	16520000	12600000	1.00	0.76	54	13	13	Carbamidomethylation; iTRAQ 8plex (K N-term); Oxidation (M)	25720	hypothetical protein LR48_Vigan05g013600 [Vigna angularis].
113	19695	Pp3c7_25080V3.1.p	0.58	354.02	37130000	33270000	27320000	40370000	32530000	23390000	1.00	0.90	0.74	1.09	0.88	0.63	32570000	32100000	1.00	0.99	55	14	14	iTRAQ 8plex (K N-term); Oxidation (M)	21811	Germin-like protein 9-3 [Aegilops tauschii].
142	18499	Pp3c22_11700V3.1.p	14.87	353.98	17830000	16540000	18410000	14840000	14980000	14790000	1.00	0.93	1.03	0.83	0.84	0.83	17590000	14870000	1.00	0.84	47	25	25	iTRAQ 8plex (K N-term)	62954	hypothetical protein LR48_Vigan05g179600 [Vigna angularis].
327	18898	Pp3c12_24950V3.1.p	3.26	353.67	7266000	7469000	5218000	6204000	6550000	4923000	1.00	1.03	0.72	0.85	0.90	0.68	6651000	5893000	1.00	0.89	40	16	11	iTRAQ 8plex (K N-term)	34539	PREDICTED: grpE protein homolog mitochondrial [Prunus mume].
81	19034	Pp3c3_2620V3.1.p	1.35	353.56	57810000	56350000	61050000	88390000	58200000	47920000	1.00	0.97	1.06	1.53	1.01	0.83	58410000	64830000	1.00	1.11	50	22	20	iTRAQ 8plex (K N-term); Oxidation (M)	23185	PREDICTED: oxygen-evolving enhancer protein 3 chloroplastic [Sesamum indicum].
192	18579	Pp3c15_6350V3.1.p	3.23	353.25	14890000	14670000	13900000	14980000	13870000	17560000	1.00	0.98	0.93	1.01	0.93	1.18	14480000	15470000	1.00	1.07	56	22	22	Carbamidomethylation; iTRAQ 8plex (K N-term)	44208	unknown [Picea sitchensis].
246	18591	Pp3c9_450V3.1.p	0.96	352.88	3574000	3505000	4493000	3394000	3475000	4356000	1.00	0.98	1.26	0.95	0.97	1.22	3858000	3742000	1.00	0.97	27	20	8	iTRAQ 8plex (K N-term)	49357	PREDICTED: monodehydroascorbate reductase-like [Beta vulgaris subsp. vulgaris].
196	18482	Pp3c16_4550V3.1.p	8.42	352.87	5813000	6206000	7373000	7113000	7911000	7577000	1.00	1.07	1.27	1.22	1.36	1.30	6464000	7534000	1.00	1.17	16	25	13	iTRAQ 8plex (K N-term)	112179	PREDICTED: glycine dehydrogenase (decarboxylating) mitochondrial [Solanum lycopersicum].
196	18483	Pp3c16_4520V3.1.p	8.42	352.87	5813000	6206000	7373000	7113000	7911000	7577000	1.00	1.07	1.27	1.22	1.36	1.30	6464000	7534000	1.00	1.17	16	25	13	iTRAQ 8plex (K N-term)	112179	PREDICTED: glycine dehydrogenase (decarboxylating) mitochondrial-like [Eucalyptus grandis].
110	18598	Pp3c6_22140V3.1.p	9.33	352.76	8433000	8423000	9076000	11220000	9085000	9975000	1.00	1.00	1.08	1.33	1.08	1.18	8644000	10090000	1.00	1.17	24	23	10	iTRAQ 8plex (K N-term)	42494	PREDICTED: sedoheptulose-1 7-bisphosphatase chloroplastic-like [Pyrus x bretschneideri].
177	18550	Pp3c25_700V3.1.p	0.63	351.34	4647000	4766000	5990000	4044000	5188000	6978000	1.00	1.03	1.29	0.87	1.12	1.50	5134000	5403000	1.00	1.05	26	21	9	iTRAQ 8plex (K N-term)	52660	PREDICTED: glutamate--glyoxylate aminotransferase 2-like [Camelina sativa].
138	18651	Pp3c5_5150V3.1.p	7.64	351.02	3067000	3099000	3401000	4079000	3307000	3498000	1.00	1.01	1.11	1.33	1.08	1.14	3189000	3628000	1.00	1.14	21	21	8	iTRAQ 8plex (K N-term)	42105	PREDICTED: sedoheptulose-1 7-bisphosphatase chloroplastic-like [Nicotiana tomentosiformis].
308	18680	Pp3c25_3070V3.1.p	2.91	350.65	6812000	6546000	7607000	8395000	6573000	7387000	1.00	0.96	1.12	1.23	0.96	1.08	6988000	7452000	1.00	1.07	55	16	16	iTRAQ 8plex (K N-term)	43464	alkene reductase [Ralstonia solanacearum].
240	19287	Pp3c13_15620V3.1.p	2.11	350.24	34140000	34270000	26270000	24150000	33350000	30800000	1.00	1.00	0.77	0.71	0.98	0.90	31600000	29470000	1.00	0.93	68	16	16	Carbamidomethylation; iTRAQ 8plex (K N-term)	17505	PREDICTED: eukaryotic translation initiation factor 5A-2 [Nicotiana tomentosiformis].
178	18661	Pp3c9_7910V3.1.p	0.28	349.82	22090000	21460000	15850000	19940000	21020000	17380000	1.00	0.97	0.72	0.90	0.95	0.79	19800000	19440000	1.00	0.98	72	21	21	iTRAQ 8plex (K N-term)	26377	hypothetical protein SOVF_208640 [Spinacia oleracea].
91	18535	Pp3c2_6770V3.1.p	1.33	349.73	3440000	3573000	4016000	2737000	3936000	3955000	1.00	1.04	1.17	0.80	1.14	1.15	3677000	3543000	1.00	0.96	2	22	2	iTRAQ 8plex (K N-term)	49317	elongation factor-1A [Glycine max].
91	18536	Pp3c2_6650V3.1.p	1.33	349.73	3440000	3573000	4016000	2737000	3936000	3955000	1.00	1.04	1.17	0.80	1.14	1.15	3677000	3543000	1.00	0.96	2	22	2	iTRAQ 8plex (K N-term)	49317	unknown [Picea sitchensis].
231	18574	Pp3c3_26540V3.1.p	1.34	349.61	2887000	2821000	2907000	3457000	2729000	2750000	1.00	0.98	1.01	1.20	0.95	0.95	2872000	2978000	1.00	1.04	28	18	9	iTRAQ 8plex (K N-term); Oxidation (M)	49948	PREDICTED: LOW QUALITY PROTEIN: dihydrolipoyllysine-residue acetyltransferase component 5 of pyruvate dehydrogenase complex chloroplastic-like [Elaeis guineensis].
92	18534	Pp3c1_23900V3.1.p	1.79	349.38	2616000	2794000	3136000	1215000	3038000	3679000	1.00	1.07	1.20	0.46	1.16	1.41	2849000	2644000	1.00	0.93	2	22	1	iTRAQ 8plex (K N-term)	49301	unknown [Picea sitchensis].
92	18537	Pp3c1_23850V3.1.p	1.79	349.38	2616000	2794000	3136000	1215000	3038000	3679000	1.00	1.07	1.20	0.46	1.16	1.41	2849000	2644000	1.00	0.93	2	22	1	iTRAQ 8plex (K N-term)	49301	translation elongation factor-1 alpha 2 [Larix kaempferi].
92	18538	Pp3c1_23920V3.1.p	1.79	349.38	2616000	2794000	3136000	1215000	3038000	3679000	1.00	1.07	1.20	0.46	1.16	1.41	2849000	2644000	1.00	0.93	2	22	1	iTRAQ 8plex (K N-term)	49301	hypothetical protein SELMODRAFT_171512 [Selaginella moellendorffii].
353	19063	Pp3c25_7030V3.1.p	2.85	348.89	7448000	7150000	6496000	11600000	6927000	6583000	1.00	0.96	0.87	1.56	0.93	0.88	7031000	8369000	1.00	1.19	48	17	17	iTRAQ 8plex (K N-term)	32742	PREDICTED: psbP domain-containing protein 1 chloroplastic isoform X1 [Brassica rapa].
103	18525	Pp3c1_23670V3.1.p	3.44	348.63	1470000	1547000	2085000	1158000	1677000	1630000	1.00	1.05	1.42	0.79	1.14	1.11	1700000	1488000	1.00	0.88	7	22	2	iTRAQ 8plex (K N-term)	49361	unknown [Picea sitchensis].
103	18526	Pp3c1_23750V3.1.p	3.44	348.63	1470000	1547000	2085000	1158000	1677000	1630000	1.00	1.05	1.42	0.79	1.14	1.11	1700000	1488000	1.00	0.88	7	22	2	iTRAQ 8plex (K N-term)	49361	unknown [Picea sitchensis].
330	18664	Pp3c21_12100V3.1.p	0.56	348.52	4547000	5087000	6439000	4354000	5351000	6949000	1.00	1.12	1.42	0.96	1.18	1.53	5358000	5551000	1.00	1.04	26	15	7	iTRAQ 8plex (K N-term)	44080	PREDICTED: serine--glyoxylate aminotransferase [Musa acuminata subsp. malaccensis].
131	18504	Pp3c2_12240V3.1.p	1.07	347.57	82150	74400	107900	73980	80060	98180	1.00	0.91	1.31	0.90	0.97	1.20	88140	84080	1.00	0.95	2	25	1	iTRAQ 8plex (K N-term)	72393	PREDICTED: heat shock 70 kDa protein mitochondrial [Elaeis guineensis].
211	19102	Pp3c19_20900V3.1.p	2.39	347.02	20040000	19750000	18840000	18630000	20810000	20780000	1.00	0.99	0.94	0.93	1.04	1.04	19550000	20070000	1.00	1.03	49	11	9	Carbamidomethylation; iTRAQ 8plex (K N-term); Oxidation (M)	32708	hypothetical protein OsI_26482 [Oryza sativa Indica Group].
143	18528	Pp3c4_22500V3.1.p	3.65	346.09	422600	399400	435500	590100	396000	445800	1.00	0.95	1.03	1.40	0.94	1.05	419200	477300	1.00	1.14	5	22	2	iTRAQ 8plex (K N-term)	61352	PREDICTED: chaperonin CPN60-2 mitochondrial-like isoform X1 [Glycine max].
265	18844	Pp3c16_5740V3.1.p	5.55	345.38	11230000	12060000	12010000	9492000	11140000	11680000	1.00	1.07	1.07	0.84	0.99	1.04	11770000	10770000	1.00	0.92	52	14	14	iTRAQ 8plex (K N-term); Oxidation (M)	35550	hypothetical protein CICLE_v10016206mg [Citrus clementina].
90	18564	Pp3c9_21110V3.1.p	21.24	345.16	10360000	10800000	10430000	9120000	9593000	9584000	1.00	1.04	1.01	0.88	0.93	0.92	10590000	9460000	1.00	0.89	50	24	11	iTRAQ 8plex (K N-term)	29465	Mitochondrial outer membrane protein porin of 36 kDa [Morus notabilis].
319	18671	Pp3c13_20240V3.1.p	2.57	344.64	1157000	1174000	1027000	902700	1171000	1104000	1.00	1.02	0.89	0.78	1.01	0.95	1120000	1059000	1.00	0.95	20	14	5	iTRAQ 8plex (K N-term)	50488	hypothetical protein SELMODRAFT_228982 partial [Selaginella moellendorffii].
108	18563	Pp3c26_10600V3.1.p	6.97	344.63	275500	272100	366700	407700	340700	341500	1.00	0.99	1.33	1.48	1.24	1.24	304800	363300	1.00	1.19	1	27	1	iTRAQ 8plex (K N-term)	75511	PREDICTED: stromal 70 kDa heat shock-related protein chloroplastic [Nicotiana sylvestris].
125	18503	Pp3c10_17310V3.1.p	3.41	344.29	18410000	18500000	21310000	16780000	18300000	19920000	1.00	1.00	1.16	0.91	0.99	1.08	19410000	18340000	1.00	0.94	38	26	24	iTRAQ 8plex (K N-term)	72658	Luminal-binding protein 5 [Glycine soja].
156	18805	Pp3c22_7600V3.1.p	2.15	344.23	13060000	13730000	9882000	12650000	13860000	12220000	1.00	1.05	0.76	0.97	1.06	0.94	12220000	12910000	1.00	1.06	61	19	12	iTRAQ 8plex (K N-term)	26898	PREDICTED: 20 kDa chaperonin chloroplastic [Glycine max].
156	18806	Pp3c22_7570V3.1.p	2.15	344.23	13060000	13730000	9882000	12650000	13860000	12220000	1.00	1.05	0.76	0.97	1.06	0.94	12220000	12910000	1.00	1.06	61	19	12	iTRAQ 8plex (K N-term)	26898	GroES chaperonin [Medicago truncatula].
176	18767	Pp3c12_8120V3.1.p	2.02	344.21	3133000	3392000	3579000	2949000	3146000	3643000	1.00	1.08	1.14	0.94	1.00	1.16	3368000	3246000	1.00	0.96	17	18	6	iTRAQ 8plex (K N-term)	35958	mitochondrial malate dehydrogenase [Nicotiana tabacum].
381	18718	Pp3c9_20390V3.1.p	5.9	344.17	7483000	7271000	6349000	7041000	5818000	6253000	1.00	0.97	0.85	0.94	0.78	0.84	7035000	6371000	1.00	0.91	38	14	13	iTRAQ 8plex (K N-term)	59350	PREDICTED: polygalacturonase QRT3 isoform X1 [Vitis vinifera].
271	1569	PhpapaCp043	1.91	344.04	17950000	16760000	22250000	17080000	26480000	18820000	1.00	0.93	1.24	0.95	1.48	1.05	18990000	20790000	1.00	1.1	32	14	14	iTRAQ 8plex (K N-term); Oxidation (M)	51856	NP_904206.1 psbC photosystem II 44 kDa protein
275	18695	Pp3c22_12850V3.1.p	4.19	343.29	291100	286300	277100	345100	295200	279900	1.00	0.98	0.95	1.19	1.01	0.96	284800	306700	1.00	1.08	5	17	1	iTRAQ 8plex (K N-term)	45012	PREDICTED: S-adenosylmethionine synthase 5 [Fragaria vesca subsp. vesca].
133	18473	Pp3c5_1370V3.1.p	2	342.97	6468000	6234000	9447000	6688000	7817000	9466000	1.00	0.96	1.46	1.03	1.21	1.46	7383000	7990000	1.00	1.08	36	25	18	iTRAQ 8plex (K N-term)	80855	PREDICTED: transketolase chloroplastic [Malus domestica].
228	18629	Pp3c17_19052V3.1.p	10.44	342.75	12350000	13080000	10050000	10540000	9081000	8042000	1.00	1.06	0.81	0.85	0.74	0.65	11830000	9222000	1.00	0.78	50	18	16	iTRAQ 8plex (K N-term)	41796	unknown [Picea sitchensis].
228	18630	Pp3c17_19050V3.1.p	10.44	342.75	12350000	13080000	10050000	10540000	9081000	8042000	1.00	1.06	0.81	0.85	0.74	0.65	11830000	9222000	1.00	0.78	50	18	16	iTRAQ 8plex (K N-term)	41796	PREDICTED: glutathione S-transferase TCHQD-like [Phoenix dactylifera].
128	18545	Pp3c2_10310V3.1.p	4.05	342.52	1256000	1246000	1486000	1491000	1279000	1539000	1.00	0.99	1.18	1.19	1.02	1.23	1329000	1436000	1.00	1.08	6	20	2	iTRAQ 8plex (K N-term)	49292	unknown [Picea sitchensis].
188	18479	Pp3c24_9060V3.1.p	1.29	342.38	13220000	13160000	13640000	13350000	12370000	15510000	1.00	1.00	1.03	1.01	0.94	1.17	13340000	13740000	1.00	1.03	33	27	26	iTRAQ 8plex (K N-term)	115104	PREDICTED: chaperone protein ClpB3 chloroplastic isoform X1 [Prunus mume].
270	18562	Pp3c20_5760V3.1.p	3.67	341.19	743900	755200	899500	1070000	754800	862400	1.00	1.02	1.21	1.44	1.01	1.16	799600	895800	1.00	1.12	4	18	2	iTRAQ 8plex (K N-term)	74396	hypothetical protein POPTR_0002s22560g [Populus trichocarpa].
179	18618	Pp3c5_13160V3.1.p	3.12	340.94	1076000	1097000	868100	1059000	1330000	963000	1.00	1.02	0.81	0.98	1.24	0.90	1014000	1117000	1.00	1.1	6	21	2	iTRAQ 8plex (K N-term)	33664	PREDICTED: probable pyridoxal biosynthesis protein PDX1 [Musa acuminata subsp. malaccensis].
256	18553	Pp3c17_5070V3.1.p	4.42	339.52	16490000	17590000	16110000	17780000	14210000	14160000	1.00	1.07	0.98	1.08	0.86	0.86	16730000	15380000	1.00	0.92	41	18	18	iTRAQ 8plex (K N-term)	60450	hypothetical protein PHAVU_008G042800g [Phaseolus vulgaris].
135	19780	Pp3c23_22230V3.1.p	2.3	339.5	29270000	31680000	18570000	20890000	32650000	15590000	1.00	1.08	0.63	0.71	1.12	0.53	26510000	23040000	1.00	0.87	19	14	3	iTRAQ 8plex (K N-term)	14233	PREDICTED: photosystem I reaction center subunit IV chloroplastic-like partial [Oryza brachyantha].
223	18610	Pp3c8_16580V3.1.p	9.41	338.66	19750000	20100000	20920000	21070000	20790000	22140000	1.00	1.02	1.06	1.07	1.05	1.12	20260000	21330000	1.00	1.05	59	17	17	Carbamidomethylation; iTRAQ 8plex (K N-term)	44626	PREDICTED: uroporphyrinogen decarboxylase isoform X2 [Malus domestica].
355	18833	Pp3c5_960V3.1.p	7.85	338.22	10340000	9415000	9666000	8481000	8720000	9738000	1.00	0.91	0.93	0.82	0.84	0.94	9808000	8980000	1.00	0.92	24	12	12	iTRAQ 8plex (K N-term); Oxidation (M)	64662	lysophospholipase [[Eubacterium] cellulosolvens 6].
65	18486	Pp3c22_5700V3.1.p	7.16	338.02	25900000	33110000	26790000	21740000	28310000	20830000	1.00	1.28	1.03	0.84	1.09	0.80	28600000	23620000	1.00	0.83	61	31	26	iTRAQ 8plex (K N-term)	32702	PREDICTED: late embryogenesis abundant protein group 3-like isoform X1 [Brassica napus].
198	18604	Pp3c13_20590V3.1.p	0.97	337.47	9044000	8768000	10640000	9750000	9387000	9716000	1.00	0.97	1.18	1.08	1.04	1.07	9483000	9617000	1.00	1.01	40	16	14	iTRAQ 8plex (K N-term)	52915	phosphoglycerate kinase [Micromonas sp. RCC299].
198	18605	Pp3c13_20480V3.1.p	0.97	337.47	9044000	8768000	10640000	9750000	9387000	9716000	1.00	0.97	1.18	1.08	1.04	1.07	9483000	9617000	1.00	1.01	34	16	14	iTRAQ 8plex (K N-term)	61881	phosphoglycerate kinase [Micromonas sp. RCC299].
155	19506	Pp3c24_20960V3.1.p	0.15	337.06	14560000	15250000	11550000	13210000	15120000	13020000	1.00	1.05	0.79	0.91	1.04	0.89	13790000	13780000	1.00	1	34	15	7	iTRAQ 8plex (K N-term)	13904	unknown [Medicago truncatula].
122	18792	Pp3c19_8070V3.1.p	0.41	337.06	17240000	16840000	12710000	19400000	16380000	10790000	1.00	0.98	0.74	1.12	0.95	0.63	15600000	15520000	1.00	1	55	19	9	iTRAQ 8plex (K N-term)	26890	PREDICTED: 20 kDa chaperonin chloroplastic-like [Nicotiana tomentosiformis].
409	18601	Pp3c12_22440V3.1.p	1.95	336.45	149700	164900	113400	155900	154600	140200	1.00	1.10	0.76	1.04	1.03	0.94	142700	150200	1.00	1.05	2	16	1	iTRAQ 8plex (K N-term)	91483	na
293	18552	Pp3c20_2120V3.1.p	3.47	336.19	11260000	10950000	10620000	11750000	10630000	11470000	1.00	0.97	0.94	1.04	0.94	1.02	10950000	11280000	1.00	1.03	39	18	18	iTRAQ 8plex (K N-term)	65804	PREDICTED: uncharacterized protein LOC105161098 isoform X1 [Sesamum indicum].
259	18774	Pp3c14_1540V3.1.p	2.79	335.95	20740000	22060000	19080000	16440000	22350000	19210000	1.00	1.06	0.92	0.79	1.08	0.93	20630000	19330000	1.00	0.94	42	16	15	iTRAQ 8plex (K N-term)	41908	extracellular calcium sensing receptor [Castanopsis chinensis].
247	18656	Pp3c27_4150V3.1.p	2.4	335.55	5090000	4903000	6340000	4838000	4633000	5813000	1.00	0.96	1.25	0.95	0.91	1.14	5444000	5094000	1.00	0.94	31	16	10	iTRAQ 8plex (K N-term)	51445	PREDICTED: glutamate-1-semialdehyde 2 1-aminomutase chloroplastic [Setaria italica].
83	18925	Pp3c13_6570V3.1.p	0.16	335.47	36850000	36570000	39700000	41110000	41980000	31470000	1.00	0.99	1.08	1.12	1.14	0.85	37710000	38190000	1.00	1.01	52	19	19	iTRAQ 8plex (K N-term)	23769	PSBQ/PSBQ-1 [Arabidopsis lyrata subsp. lyrata].
212	18551	Pp3c19_14590V3.1.p	4.08	335.19	658600	789700	620400	634600	1123000	787800	1.00	1.20	0.94	0.96	1.70	1.20	689600	848400	1.00	1.23	6	22	2	iTRAQ 8plex (K N-term)	53525	S-adenosyl-L-homocysteine hydrolase [Populus tomentosa].
224	18573	Pp3c9_18680V3.1.p	2.68	334.93	8569000	8364000	9455000	8427000	8514000	12950000	1.00	0.98	1.10	0.98	0.99	1.51	8796000	9964000	1.00	1.13	34	18	9	Carbamidomethylation; iTRAQ 8plex (K N-term)	38318	PREDICTED: fructose-bisphosphate aldolase cytoplasmic isozyme [Brassica oleracea var. oleracea].
429	18871	Pp3c22_6430V3.1.p	5.26	334.28	6341000	6245000	6191000	6117000	5613000	6238000	1.00	0.98	0.98	0.96	0.89	0.98	6259000	5990000	1.00	0.96	53	15	15	iTRAQ 8plex (K N-term)	35989	unknown [Picea sitchensis].
208	758	PhpapaCp012	1.82	334.27	12990000	11650000	16770000	12040000	17570000	14960000	1.00	0.90	1.29	0.93	1.35	1.15	13800000	14860000	1.00	1.08	25	17	13	iTRAQ 8plex (K N-term)	56800	NP_904175.1 psbB photosystem II 47 kDa protein
225	18611	Pp3c18_7120V3.1.p	0.87	333.95	1595000	1551000	2092000	1591000	1628000	2222000	1.00	0.97	1.31	1.00	1.02	1.39	1746000	1814000	1.00	1.04	8	17	4	iTRAQ 8plex (K N-term)	46385	Phosphoribulokinase chloroplastic [Glycine soja].
161	18597	Pp3c21_14450V3.1.p	1.58	333.88	3113000	3179000	3298000	2374000	3297000	3529000	1.00	1.02	1.06	0.76	1.06	1.13	3197000	3066000	1.00	0.96	9	16	4	iTRAQ 8plex (K N-term)	46463	PREDICTED: phosphoribulokinase chloroplastic [Glycine max].
206	18815	Pp3c16_10280V3.1.p	2.24	333.73	19090000	18440000	17990000	17410000	19010000	18140000	1.00	0.97	0.94	0.91	1.00	0.95	18510000	18180000	1.00	0.98	45	17	17	Carbamidomethylation; iTRAQ 8plex (K N-term)	33250	PREDICTED: probable ribose-5-phosphate isomerase 3 chloroplastic [Musa acuminata subsp. malaccensis].
102	18860	Pp3c1_16780V3.1.p	0.05	333.41	21520000	21280000	16870000	21100000	20890000	17620000	1.00	0.99	0.78	0.98	0.97	0.82	19890000	19870000	1.00	1	51	18	13	iTRAQ 8plex (K N-term)	28162	hypothetical protein CARUB_v10011102mg [Capsella rubella].
254	19343	Pp3c10_15140V3.1.p	5.87	333.28	13800000	13130000	15510000	17840000	13930000	16070000	1.00	0.95	1.12	1.29	1.01	1.16	14150000	15950000	1.00	1.13	56	14	14	iTRAQ 8plex (K N-term)	25212	PREDICTED: elongation factor 1-delta-like [Gossypium raimondii].
186	19815	Pp3c20_640V3.1.p	2.55	332.99	7806000	7966000	3847000	4052000	7794000	4051000	1.00	1.02	0.49	0.52	1.00	0.52	6540000	5299000	1.00	0.81	13	13	2	iTRAQ 8plex (K N-term)	20405	unknown [Picea sitchensis].
331	18687	Pp3c24_4640V3.1.p	4.8	332.71	1265000	1215000	1737000	2111000	1383000	1598000	1.00	0.96	1.37	1.67	1.09	1.26	1406000	1697000	1.00	1.21	13	17	6	iTRAQ 8plex (K N-term)	60144	PREDICTED: biotin carboxylase 2 chloroplastic [Nelumbo nucifera].
410	18755	Pp3c9_11740V3.1.p	4.38	332.49	6767000	6529000	7384000	7042000	6935000	8821000	1.00	0.96	1.09	1.04	1.02	1.30	6894000	7599000	1.00	1.1	42	11	10	iTRAQ 8plex (K N-term)	40865	enoyl-ACP reductase 1-1 [Arachis hypogaea].
213	18653	Pp3c24_9740V3.1.p	0.19	331.92	6462000	7188000	5944000	7165000	7034000	5377000	1.00	1.11	0.92	1.11	1.09	0.83	6531000	6525000	1.00	1	19	20	6	iTRAQ 8plex (K N-term)	37489	PREDICTED: 50S ribosomal protein L1 chloroplastic-like [Populus euphratica].
132	18532	Pp3c2_7940V3.1.p	1.05	331.79	561700	533200	630400	556000	520200	721800	1.00	0.95	1.12	0.99	0.93	1.29	575100	599400	1.00	1.04	4	23	2	iTRAQ 8plex (K N-term)	42198	GDP-mannose-3' 5'-epimerase [Caragana korshinskii].
269	19076	Pp3c17_23180V3.1.p	2.57	331.61	26300000	25950000	20270000	23750000	24990000	18000000	1.00	0.99	0.77	0.90	0.95	0.68	24170000	22250000	1.00	0.92	90	11	11	iTRAQ 8plex (K N-term); Oxidation (M)	15593	hypothetical protein PRUPE_ppa012989mg [Prunus persica].
239	18893	Pp3c5_20920V3.1.p	1.93	331.53	17560000	17510000	14700000	15520000	18240000	13660000	1.00	1.00	0.84	0.88	1.04	0.78	16590000	15810000	1.00	0.95	43	14	13	iTRAQ 8plex (K N-term)	33653	PREDICTED: soluble inorganic pyrophosphatase 6 chloroplastic [Cucumis sativus].
378	18690	Pp3c22_9260V3.1.p	0.37	331.48	8200000	7924000	10090000	8438000	7749000	9693000	1.00	0.97	1.23	1.03	0.95	1.18	8740000	8627000	1.00	0.99	45	13	13	iTRAQ 8plex (K N-term)	45275	3-isopropylmalate dehydrogenase partial [Medicago sativa].
628	18940	Pp3c23_18280V3.1.p	1.97	331.42	2410000	2431000	2165000	2480000	2168000	2153000	1.00	1.01	0.90	1.03	0.90	0.89	2335000	2267000	1.00	0.97	17	14	7	iTRAQ 8plex (K N-term)	35268	PREDICTED: 40S ribosomal protein S7 [Amborella trichopoda].
244	18567	Pp3c4_25740V3.1.p	0	330.86	5141000	5248000	4784000	4870000	5333000	4970000	1.00	1.02	0.93	0.95	1.04	0.97	5058000	5057000	1.00	1	26	18	9	iTRAQ 8plex (K N-term); Oxidation (M)	48507	PREDICTED: protein TIC 40 chloroplastic-like isoform X3 [Pyrus x bretschneideri].
55	19044	Pp3c5_7110V3.1.p	0.21	330.42	1607000	1671000	1415000	1232000	1756000	1714000	1.00	1.04	0.88	0.77	1.09	1.07	1564000	1567000	1.00	1	6	16	1	iTRAQ 8plex (K N-term)	27898	PREDICTED: chlorophyll a-b binding protein of LHCII type 1 [Eucalyptus grandis].
55	19045	Pp3c5_7180V3.1.p	0.21	330.42	1607000	1671000	1415000	1232000	1756000	1714000	1.00	1.04	0.88	0.77	1.09	1.07	1564000	1567000	1.00	1	6	16	1	iTRAQ 8plex (K N-term)	27898	PREDICTED: chlorophyll a-b binding protein 3C chloroplastic-like [Citrus sinensis].
55	19046	Pp3c5_7150V3.1.p	0.21	330.42	1607000	1671000	1415000	1232000	1756000	1714000	1.00	1.04	0.88	0.77	1.09	1.07	1564000	1567000	1.00	1	6	16	1	iTRAQ 8plex (K N-term)	27898	chlorophyll a/b-binding protein [Pinus thunbergii].
272	18481	Pp3c20_3440V3.1.p	0.51	330.27	7774000	7762000	7423000	7703000	7571000	7623000	1.00	1.00	0.95	0.99	0.97	0.98	7653000	7632000	1.00	1	32	23	23	iTRAQ 8plex (K N-term)	109559	PREDICTED: uncharacterized protein LOC104755398 isoform X1 [Camelina sativa].
501	19226	Pp3c20_1360V3.1.p	2.54	330.06	3722000	3634000	3422000	4891000	3714000	3275000	1.00	0.98	0.92	1.31	1.00	0.88	3593000	3960000	1.00	1.1	27	14	6	iTRAQ 8plex (K N-term)	22468	PREDICTED: 40S ribosomal protein S7 [Elaeis guineensis].
368	18520	Pp3c14_6150V3.1.p	2.81	329.49	6731000	6419000	7301000	8036000	6338000	7338000	1.00	0.95	1.08	1.19	0.94	1.09	6817000	7237000	1.00	1.06	42	17	17	iTRAQ 8plex (K N-term)	56294	Hexokinase-1 -like protein [Gossypium arboreum].
184	18819	Pp3c1_8280V3.1.p	3.38	329.21	4414000	4337000	4237000	4289000	4405000	3693000	1.00	0.98	0.96	0.97	1.00	0.84	4329000	4129000	1.00	0.95	26	18	7	iTRAQ 8plex (K N-term)	34377	PREDICTED: 60S acidic ribosomal protein P0-like [Oryza brachyantha].
249	18557	Pp3c21_14550V3.1.p	1.38	329.05	11750000	11800000	13210000	10770000	12790000	15010000	1.00	1.00	1.12	0.92	1.09	1.28	12250000	12850000	1.00	1.05	39	17	13	iTRAQ 8plex (K N-term)	48121	hypothetical protein CARUB_v10020374mg [Capsella rubella].
329	18758	Pp3c23_6600V3.1.p	0.04	328.65	2093000	2107000	2733000	1821000	2417000	2754000	1.00	1.01	1.31	0.87	1.15	1.32	2311000	2331000	1.00	1.01	2	13	1	iTRAQ 8plex (K N-term)	38248	thiazole biosynthetic enzyme [Medicago truncatula].
329	18759	Pp3c23_6580V3.1.p	0.04	328.65	2093000	2107000	2733000	1821000	2417000	2754000	1.00	1.01	1.31	0.87	1.15	1.32	2311000	2331000	1.00	1.01	2	13	1	iTRAQ 8plex (K N-term)	38248	hypothetical protein POPTR_0004s01990g [Populus trichocarpa].
304	18779	Pp3c4_2000V3.1.p	1.41	328.08	518600	518100	616700	471200	487500	634300	1.00	1.00	1.19	0.91	0.94	1.22	551100	531000	1.00	0.96	4	15	1	iTRAQ 8plex (K N-term)	49628	hypothetical protein PRUPE_ppa005633mg [Prunus persica].
304	18780	Pp3c4_1960V3.1.p	1.41	328.08	518600	518100	616700	471200	487500	634300	1.00	1.00	1.19	0.91	0.94	1.22	551100	531000	1.00	0.96	4	15	1	iTRAQ 8plex (K N-term)	49628	PREDICTED: tubulin alpha-3 chain [Fragaria vesca subsp. vesca].
544	18953	Pp3c8_25300V3.1.p	0.81	327.99	9380000	7801000	8064000	11360000	8482000	6851000	1.00	0.83	0.86	1.21	0.90	0.73	8415000	8898000	1.00	1.06	54	13	10	iTRAQ 8plex (K N-term)	30856	hypothetical protein PRUPE_ppa009766mg [Prunus persica].
260	19010	Pp3c7_13570V3.1.p	2.21	327.89	7897000	8577000	6137000	10030000	8687000	6364000	1.00	1.09	0.78	1.27	1.10	0.81	7537000	8360000	1.00	1.11	32	15	8	iTRAQ 8plex (K N-term)	39857	hypothetical protein CICLE_v10021047mg [Citrus clementina].
411	18777	Pp3c20_2050V3.1.p	0.7	327.3	5966000	6275000	6860000	4831000	6182000	7844000	1.00	1.05	1.15	0.81	1.04	1.31	6367000	6286000	1.00	0.99	6	14	2	iTRAQ 8plex (K N-term)	27651	PREDICTED: L-ascorbate peroxidase cytosolic [Beta vulgaris subsp. vulgaris].
158	18508	Pp3c1_23220V3.1.p	2.23	327.26	760100	803900	818600	773100	810300	758800	1.00	1.06	1.08	1.02	1.07	1.00	794200	780700	1.00	0.98	9	24	4	iTRAQ 8plex (K N-term)	72285	hypothetical protein AMTR_s00046p00228720 [Amborella trichopoda].
158	18509	Pp3c1_23200V3.1.p	2.23	327.26	760100	803900	818600	773100	810300	758800	1.00	1.06	1.08	1.02	1.07	1.00	794200	780700	1.00	0.98	9	24	4	iTRAQ 8plex (K N-term)	72285	PREDICTED: heat shock 70 kDa protein mitochondrial [Vitis vinifera].
62	18978	Pp3c2_35930V3.1.p	3.05	327.16	135700	119700	137800	198700	111400	154000	1.00	0.88	1.02	1.46	0.82	1.13	131100	154700	1.00	1.18	14	16	1	iTRAQ 8plex (K N-term)	28354	hypothetical protein LR48_Vigan10g140500 [Vigna angularis].
296	18606	Pp3c4_15010V3.1.p	2.92	327.13	4149000	4112000	4134000	3867000	4838000	4402000	1.00	0.99	1.00	0.93	1.17	1.06	4132000	4369000	1.00	1.06	19	17	8	iTRAQ 8plex (K N-term)	45801	PREDICTED: aminomethyltransferase mitochondrial [Nelumbo nucifera].
315	18620	Pp3c2_19400V3.1.p	1.75	327.1	10850000	11180000	9429000	10820000	10250000	9388000	1.00	1.03	0.87	1.00	0.95	0.87	10480000	10150000	1.00	0.97	47	17	16	iTRAQ 8plex (K N-term)	44301	hypothetical protein LR48_Vigan01g268800 [Vigna angularis].
68	19038	Pp3c2_36190V3.1.p	6.51	327.06	183900	173500	167800	205900	175900	250200	1.00	0.94	0.91	1.12	0.96	1.36	175100	210700	1.00	1.2	14	13	1	iTRAQ 8plex (K N-term)	28352	PREDICTED: chlorophyll a-b binding protein 21 chloroplastic-like [Sesamum indicum].
68	19039	Pp3c2_36380V3.1.p	6.51	327.06	183900	173500	167800	205900	175900	250200	1.00	0.94	0.91	1.12	0.96	1.36	175100	210700	1.00	1.2	14	13	1	iTRAQ 8plex (K N-term)	28352	PREDICTED: chlorophyll a-b binding protein of LHCII type I chloroplastic-like [Cucumis sativus].
68	19040	Pp3c2_36500V3.1.p	6.51	327.06	183900	173500	167800	205900	175900	250200	1.00	0.94	0.91	1.12	0.96	1.36	175100	210700	1.00	1.2	14	13	1	iTRAQ 8plex (K N-term)	28352	PREDICTED: chlorophyll a-b binding protein 21 chloroplastic-like [Sesamum indicum].
68	19041	Pp3c2_36220V3.1.p	6.51	327.06	183900	173500	167800	205900	175900	250200	1.00	0.94	0.91	1.12	0.96	1.36	175100	210700	1.00	1.2	14	13	1	iTRAQ 8plex (K N-term)	28352	PREDICTED: chlorophyll a-b binding protein of LHCII type I chloroplastic-like [Cucumis sativus].
68	19042	Pp3c2_36480V3.1.p	6.51	327.06	183900	173500	167800	205900	175900	250200	1.00	0.94	0.91	1.12	0.96	1.36	175100	210700	1.00	1.2	14	13	1	iTRAQ 8plex (K N-term)	28352	PREDICTED: chlorophyll a-b binding protein 1A chloroplastic [Solanum lycopersicum].
68	19043	Pp3c2_36570V3.1.p	6.51	327.06	183900	173500	167800	205900	175900	250200	1.00	0.94	0.91	1.12	0.96	1.36	175100	210700	1.00	1.2	14	13	1	iTRAQ 8plex (K N-term)	28352	na
372	18859	Pp3c19_7350V3.1.p	3.67	326.64	13770000	12840000	13260000	14170000	12760000	14890000	1.00	0.93	0.96	1.03	0.93	1.08	13290000	13940000	1.00	1.05	57	13	13	iTRAQ 8plex (K N-term)	33498	ribose-5-phosphate isomerase [Trichormus azollae].
149	18501	Pp3c3_35650V3.1.p	1.27	326.36	24860000	23970000	20640000	20340000	22570000	24670000	1.00	0.96	0.83	0.82	0.91	0.99	23160000	22520000	1.00	0.97	53	25	25	iTRAQ 8plex (K N-term)	54372	hypothetical protein SORBIDRAFT_06g020170 [Sorghum bicolor].
149	18502	Pp3c3_35640V3.1.p	1.27	326.36	24860000	23970000	20640000	20340000	22570000	24670000	1.00	0.96	0.83	0.82	0.91	0.99	23160000	22520000	1.00	0.97	52	25	25	iTRAQ 8plex (K N-term)	54863	eukaryotic translation initiation factor 4B partial [Echinochloa phyllopogon].
303	18778	Pp3c12_14250V3.1.p	0.81	326.19	536300	528300	809800	704300	532800	686500	1.00	0.99	1.51	1.31	0.99	1.28	624800	641200	1.00	1.03	4	15	1	iTRAQ 8plex (K N-term)	49626	PREDICTED: tubulin alpha-2 chain [Jatropha curcas].
201	19224	Pp3c5_4110V3.1.p	2.37	326.16	28530000	25830000	24150000	26790000	25680000	22890000	1.00	0.91	0.85	0.94	0.90	0.80	26170000	25120000	1.00	0.96	47	14	12	iTRAQ 8plex (K N-term)	24716	hypothetical protein EUTSA_v10028939mg [Eutrema salsugineum].
336	18705	Pp3c11_22640V3.1.p	4.76	326.14	13730000	15020000	18790000	18600000	15120000	22430000	1.00	1.09	1.37	1.35	1.10	1.63	15840000	18710000	1.00	1.18	63	16	16	Carbamidomethylation; iTRAQ 8plex (K N-term)	25785	unknown [Picea sitchensis].
336	18706	Pp3c7_2620V3.1.p	4.76	326.14	13730000	15020000	18790000	18600000	15120000	22430000	1.00	1.09	1.37	1.35	1.10	1.63	15840000	18710000	1.00	1.18	63	16	16	Carbamidomethylation; iTRAQ 8plex (K N-term)	25785	PREDICTED: 40S ribosomal protein S3-2 [Cucumis sativus].
336	18707	Pp3c5_5330V3.1.p	4.76	326.14	13730000	15020000	18790000	18600000	15120000	22430000	1.00	1.09	1.37	1.35	1.10	1.63	15840000	18710000	1.00	1.18	63	16	16	Carbamidomethylation; iTRAQ 8plex (K N-term)	25785	PREDICTED: 40S ribosomal protein S3-3-like [Phoenix dactylifera].
336	18708	Pp3c15_21360V3.1.p	4.76	326.14	13730000	15020000	18790000	18600000	15120000	22430000	1.00	1.09	1.37	1.35	1.10	1.63	15840000	18710000	1.00	1.18	63	16	16	Carbamidomethylation; iTRAQ 8plex (K N-term)	25874	hypothetical protein PRUPE_ppa009932mg [Prunus persica].
336	18709	Pp3c16_3760V3.1.p	4.76	326.14	13730000	15020000	18790000	18600000	15120000	22430000	1.00	1.09	1.37	1.35	1.10	1.63	15840000	18710000	1.00	1.18	63	16	16	Carbamidomethylation; iTRAQ 8plex (K N-term)	25874	unknown [Picea sitchensis].
336	18710	Pp3c9_12170V3.1.p	4.76	326.14	13730000	15020000	18790000	18600000	15120000	22430000	1.00	1.09	1.37	1.35	1.10	1.63	15840000	18710000	1.00	1.18	63	16	16	Carbamidomethylation; iTRAQ 8plex (K N-term)	25874	PREDICTED: 40S ribosomal protein S3-3 [Vitis vinifera].
498	18921	Pp3c10_14100V3.1.p	3.65	325.77	17610000	16550000	13760000	22660000	17230000	15030000	1.00	0.94	0.78	1.29	0.98	0.85	15970000	18300000	1.00	1.15	45	13	13	iTRAQ 8plex (K N-term)	34798	PREDICTED: probable plastid-lipid-associated protein 13 chloroplastic [Musa acuminata subsp. malaccensis].
493	18824	Pp3c5_12660V3.1.p	0.86	325.72	4484000	4602000	4707000	4331000	3720000	5511000	1.00	1.03	1.05	0.97	0.83	1.23	4598000	4521000	1.00	0.98	46	12	11	iTRAQ 8plex (K N-term)	40232	PREDICTED: probable pectinesterase 53 [Cucumis melo].
333	18876	Pp3c16_6240V3.1.p	2.77	325.59	1741000	1656000	2479000	2228000	1800000	2479000	1.00	0.95	1.42	1.28	1.03	1.42	1959000	2169000	1.00	1.11	17	14	4	iTRAQ 8plex (K N-term)	49514	Os07g0574800 [Oryza sativa Japonica Group].
333	18877	Pp3c25_1010V3.1.p	2.77	325.59	1741000	1656000	2479000	2228000	1800000	2479000	1.00	0.95	1.42	1.28	1.03	1.42	1959000	2169000	1.00	1.11	17	14	4	iTRAQ 8plex (K N-term)	49545	unknown [Picea sitchensis].
333	18878	Pp3c25_990V3.1.p	2.77	325.59	1741000	1656000	2479000	2228000	1800000	2479000	1.00	0.95	1.42	1.28	1.03	1.42	1959000	2169000	1.00	1.11	17	14	4	iTRAQ 8plex (K N-term)	49545	PREDICTED: tubulin alpha-3 chain [Musa acuminata subsp. malaccensis].
344	19277	Pp3c24_6770V3.1.p	4.12	325.49	12410000	11650000	10390000	10790000	11610000	9661000	1.00	0.94	0.84	0.87	0.94	0.78	11480000	10690000	1.00	0.93	47	13	11	iTRAQ 8plex (K N-term)	22929	thylakoid lumenal 16.5 kDa protein [Medicago truncatula].
435	18873	Pp3c20_2100V3.1.p	3.41	325.41	660400	564900	579200	510100	623400	563500	1.00	0.86	0.88	0.77	0.94	0.85	601500	565700	1.00	0.94	4	13	1	iTRAQ 8plex (K N-term)	27760	hypothetical protein SELMODRAFT_144791 [Selaginella moellendorffii].
214	18835	Pp3c13_3880V3.1.p	1.41	325.17	20450000	20530000	16340000	30600000	20000000	14670000	1.00	1.00	0.80	1.50	0.98	0.72	19110000	21760000	1.00	1.14	71	16	16	iTRAQ 8plex (K N-term)	22405	CS domain protein [Medicago truncatula].
248	18547	Pp3c27_5030V3.1.p	2.02	324.16	4124000	4153000	5775000	4180000	5059000	5922000	1.00	1.01	1.40	1.01	1.23	1.44	4684000	5054000	1.00	1.08	11	21	9	iTRAQ 8plex (K N-term)	112556	Glycine cleavage system P protein 1 [Morus notabilis].
204	18548	Pp3c3_3160V3.1.p	2.48	323.78	476900	439300	480400	581800	423500	494800	1.00	0.92	1.01	1.22	0.89	1.04	465500	500000	1.00	1.07	9	19	2	iTRAQ 8plex (K N-term)	48291	PREDICTED: enolase-like [Elaeis guineensis].
442	18961	Pp3c1_24790V3.1.p	0.25	323.57	6328000	6669000	5361000	6550000	6260000	5620000	1.00	1.05	0.85	1.04	0.99	0.89	6119000	6143000	1.00	1	54	11	11	iTRAQ 8plex (K N-term); Oxidation (M)	30836	PREDICTED: psbP domain-containing protein 4 chloroplastic isoform X2 [Cucumis sativus].
219	18596	Pp3c10_2940V3.1.p	0.12	323.51	7756000	7340000	9198000	7218000	7817000	9390000	1.00	0.95	1.19	0.93	1.01	1.21	8098000	8142000	1.00	1.01	27	18	9	iTRAQ 8plex (K N-term)	46502	hypothetical protein SORBIDRAFT_08g004300 [Sorghum bicolor].
520	18723	Pp3c27_6280V3.1.p	2.84	323.51	6427000	6267000	5559000	6351000	6473000	6066000	1.00	0.98	0.86	0.99	1.01	0.94	6085000	6297000	1.00	1.03	46	13	10	iTRAQ 8plex (K N-term)	35046	PREDICTED: adenylate kinase chloroplastic [Nelumbo nucifera].
193	18600	Pp3c19_14070V3.1.p	0.86	323.21	2158000	2305000	3142000	2678000	2253000	2867000	1.00	1.07	1.46	1.24	1.04	1.33	2535000	2599000	1.00	1.03	8	17	4	iTRAQ 8plex (K N-term)	46643	PREDICTED: phosphoribulokinase chloroplastic [Cicer arietinum].
294	18640	Pp3c18_5520V3.1.p	2.7	322.93	2242000	2292000	3811000	2908000	2710000	3758000	1.00	1.02	1.70	1.30	1.21	1.68	2782000	3125000	1.00	1.12	13	16	6	iTRAQ 8plex (K N-term)	56881	PREDICTED: geranylgeranyl diphosphate reductase chloroplastic [Gossypium raimondii].
607	18638	Pp3c10_8450V3.1.p	0.96	322.28	2661000	2557000	3570000	2844000	2769000	3415000	1.00	0.96	1.34	1.07	1.04	1.28	2929000	3009000	1.00	1.03	24	13	13	iTRAQ 8plex (K N-term)	90882	PREDICTED: phospholipase D alpha 1 [Cucumis melo].
307	20078	Pp3c15_19390V3.1.p	2.93	322.23	4352000	4263000	3995000	7749000	4179000	3873000	1.00	0.98	0.92	1.78	0.96	0.89	4203000	5267000	1.00	1.25	27	9	3	iTRAQ 8plex (K N-term); Oxidation (M)	14490	PREDICTED: photosystem I reaction center subunit VI-1 chloroplastic-like [Eucalyptus grandis].
274	18635	Pp3c6_170V3.1.p	4.72	321.85	120100	119400	131200	123400	102600	119300	1.00	0.99	1.09	1.03	0.85	0.99	123600	115100	1.00	0.93	2	14	1	iTRAQ 8plex (K N-term)	45168	PREDICTED: glyceraldehyde-3-phosphate dehydrogenase GAPCP2 chloroplastic-like [Erythranthe guttata].
222	18580	Pp3c17_6520V3.1.p	4.08	321.65	7406000	7378000	7290000	6794000	7130000	7496000	1.00	1.00	0.98	0.92	0.96	1.01	7358000	7140000	1.00	0.97	20	20	7	iTRAQ 8plex (K N-term)	43132	PREDICTED: malate dehydrogenase chloroplastic [Tarenaya hassleriana].
622	18799	Pp3c21_20900V3.1.p	0.26	321.53	1644000	1481000	2211000	1649000	1634000	1933000	1.00	0.90	1.34	1.00	0.99	1.18	1779000	1739000	1.00	0.98	10	13	5	iTRAQ 8plex (K N-term)	63304	PREDICTED: ketol-acid reductoisomerase chloroplastic-like [Brassica napus].
189	18822	Pp3c10_14160V3.1.p	0.01	321.19	121500	120900	128700	176400	114900	93100	1.00	1.00	1.06	1.45	0.94	0.77	123700	128100	1.00	1.04	12	18	1	iTRAQ 8plex (K N-term)	29656	PREDICTED: 14-3-3-like protein GF14 iota isoform X2 [Phoenix dactylifera].
189	18823	Pp3c10_14250V3.1.p	0.01	321.19	121500	120900	128700	176400	114900	93100	1.00	1.00	1.06	1.45	0.94	0.77	123700	128100	1.00	1.04	12	18	1	iTRAQ 8plex (K N-term)	29656	PREDICTED: 14-3-3-like protein GF14 iota isoform X1 [Phoenix dactylifera].
357	19055	Pp3c18_22260V3.1.p	7.54	321.1	5069000	5454000	4352000	3899000	4615000	4407000	1.00	1.08	0.86	0.77	0.91	0.87	4959000	4307000	1.00	0.87	14	12	4	iTRAQ 8plex (K N-term)	32465	PREDICTED: ribosome-binding factor PSRP1 chloroplastic [Amborella trichopoda].
255	19756	Pp3c10_18330V3.1.p	2.69	321.02	54780000	42940000	37820000	44160000	45450000	32610000	1.00	0.78	0.69	0.81	0.83	0.60	45180000	40800000	1.00	0.9	40	9	9	iTRAQ 8plex (K N-term)	24755	PREDICTED: outer envelope pore protein 16 chloroplastic [Prunus mume].
276	18662	Pp3c6_80V3.1.p	6.8	320.69	281200	255600	349900	277100	205000	248800	1.00	0.91	1.24	0.99	0.73	0.88	295600	243600	1.00	0.82	2	14	1	iTRAQ 8plex (K N-term)	45378	PREDICTED: glyceraldehyde-3-phosphate dehydrogenase GAPCP2 chloroplastic-like [Sesamum indicum].
450	18829	Pp3c25_1160V3.1.p	0.67	320.63	2129000	2048000	2066000	2402000	1893000	1885000	1.00	0.96	0.97	1.13	0.89	0.89	2081000	2060000	1.00	0.99	29	14	6	iTRAQ 8plex (K N-term)	32004	unnamed protein product partial [Vitis vinifera].
332	18769	Pp3c20_21960V3.1.p	6.87	320.59	7689000	7366000	7948000	8742000	7618000	9297000	1.00	0.96	1.03	1.14	0.99	1.21	7668000	8552000	1.00	1.12	30	15	15	iTRAQ 8plex (K N-term)	65954	na
592	18809	Pp3c19_2490V3.1.p	0.82	320.55	1204000	1181000	1284000	1485000	1098000	1199000	1.00	0.98	1.07	1.23	0.91	1.00	1223000	1260000	1.00	1.03	9	13	4	iTRAQ 8plex (K N-term)	46366	hypothetical protein AMTR_s00090p00136440 [Amborella trichopoda].
583	18926	Pp3c6_9090V3.1.p	1.03	320.52	6516000	6283000	5438000	5941000	6246000	6321000	1.00	0.96	0.83	0.91	0.96	0.97	6079000	6170000	1.00	1.01	46	13	13	iTRAQ 8plex (K N-term)	31290	hypothetical protein ARALYDRAFT_476280 [Arabidopsis lyrata subsp. lyrata].
73	18981	Pp3c4_17240V3.1.p	2.67	320.17	38120000	39350000	34230000	39260000	36740000	28480000	1.00	1.03	0.90	1.03	0.96	0.75	37230000	34830000	1.00	0.94	6	18	1	iTRAQ 8plex (K N-term)	28337	chlorophyll A/B binding protein putative [Ricinus communis].
139	18870	Pp3c6_2530V3.1.p	6.56	320	30120000	32720000	20620000	22670000	24260000	14770000	1.00	1.09	0.68	0.75	0.81	0.49	27820000	20570000	1.00	0.74	59	17	17	iTRAQ 8plex (K N-term)	26252	Pp3c6_2530V3.1.p
183	18584	Pp3c16_11800V3.1.p	2.03	319.99	3056000	2818000	3287000	4390000	2741000	3023000	1.00	0.92	1.08	1.44	0.90	0.99	3054000	3385000	1.00	1.11	20	20	4	iTRAQ 8plex (K N-term)	33662	unknown [Picea sitchensis].
324	18540	Pp3c1_20690V3.1.p	1.13	319.88	8214000	7780000	9581000	9236000	7563000	9597000	1.00	0.95	1.17	1.12	0.92	1.17	8525000	8799000	1.00	1.03	48	19	19	iTRAQ 8plex (K N-term)	50932	aspartate aminotransferase [Medicago truncatula].
284	19427	Pp3c25_1840V3.1.p	0.03	319.83	16610000	17120000	15580000	18040000	17260000	14190000	1.00	1.03	0.94	1.09	1.04	0.85	16440000	16500000	1.00	1	45	12	12	iTRAQ 8plex (K N-term)	23459	PREDICTED: peroxiredoxin Q chloroplastic-like [Citrus sinensis].
162	18880	Pp3c23_11080V3.1.p	0.29	319.68	6760000	6383000	6087000	5056000	6242000	8016000	1.00	0.94	0.90	0.75	0.92	1.19	6410000	6438000	1.00	1	27	15	6	iTRAQ 8plex (K N-term)	28930	PREDICTED: 14-3-3-like protein GF14 nu [Brassica oleracea var. oleracea].
486	19675	Pp3c15_22240V3.1.p	0.01	319.63	5868000	5844000	6665000	5555000	5550000	7399000	1.00	1.00	1.14	0.95	0.95	1.26	6126000	6168000	1.00	1.01	54	13	13	Carbamidomethylation; iTRAQ 8plex (K N-term)	16293	PREDICTED: 40S ribosomal protein S14 isoform X1 [Vitis vinifera].
486	19676	Pp3c9_21480V3.1.p	0.01	319.63	5868000	5844000	6665000	5555000	5550000	7399000	1.00	1.00	1.14	0.95	0.95	1.26	6126000	6168000	1.00	1.01	37	13	13	Carbamidomethylation; iTRAQ 8plex (K N-term)	23920	hypothetical protein SELMODRAFT_183051 [Selaginella moellendorffii].
298	18703	Pp3c16_6730V3.1.p	1.41	319.6	1458000	1471000	1927000	1589000	1603000	1833000	1.00	1.01	1.32	1.09	1.10	1.26	1619000	1675000	1.00	1.03	13	16	5	iTRAQ 8plex (K N-term)	52723	PREDICTED: glutamate--glyoxylate aminotransferase 2-like [Musa acuminata subsp. malaccensis].
281	18717	Pp3c22_11690V3.1.p	4.28	319.47	1952000	1924000	2684000	2429000	2184000	2855000	1.00	0.99	1.38	1.24	1.12	1.46	2187000	2489000	1.00	1.14	13	13	4	iTRAQ 8plex (K N-term)	57035	Catalase 2 [Theobroma cacao].
71	18979	Pp3c18_8100V3.1.p	2.43	319.16	4588000	4430000	6780000	11540000	5239000	4302000	1.00	0.97	1.48	2.51	1.14	0.94	5266000	7026000	1.00	1.33	6	18	2	iTRAQ 8plex (K N-term)	28252	PREDICTED: chlorophyll a-b binding protein 151 chloroplastic [Jatropha curcas].
75	19048	Pp3c26_6740V3.1.p	6.78	318.93	670800	622300	690900	614900	625000	635100	1.00	0.93	1.03	0.92	0.93	0.95	661300	625000	1.00	0.95	6	15	1	iTRAQ 8plex (K N-term)	28014	light harvesting chlorophyll a /b-binding protein Lhcb1*2-1 [Picea abies].
480	18927	Pp3c7_5560V3.1.p	0.13	318.87	2421000	2286000	2471000	2579000	2062000	2599000	1.00	0.94	1.02	1.07	0.85	1.07	2393000	2413000	1.00	1.01	33	11	6	iTRAQ 8plex (K N-term)	31846	PREDICTED: eukaryotic translation initiation factor 3 subunit F [Vitis vinifera].
165	18721	Pp3c16_12390V3.1.p	1.33	318.36	7170000	7282000	9299000	7368000	7911000	9404000	1.00	1.02	1.30	1.03	1.10	1.31	7917000	8228000	1.00	1.04	29	18	12	iTRAQ 8plex (K N-term)	51529	PREDICTED: glutamate-1-semialdehyde 2 1-aminomutase chloroplastic-like [Oryza brachyantha].
245	18570	Pp3c22_2520V3.1.p	2.78	318.14	16800000	16460000	13670000	18470000	16380000	15030000	1.00	0.98	0.81	1.10	0.97	0.89	15640000	16620000	1.00	1.06	41	21	21	iTRAQ 8plex (K N-term)	53427	PREDICTED: acetolactate synthase small subunit 2 chloroplastic-like [Nelumbo nucifera].
505	19288	Pp3c3_28050V3.1.p	3.53	318.06	30640000	32830000	20340000	19060000	32710000	17370000	1.00	1.07	0.66	0.62	1.07	0.57	27940000	23050000	1.00	0.82	54	9	6	iTRAQ 8plex (K N-term)	15607	PREDICTED: outer envelope pore protein 16-2 chloroplastic-like isoform X2 [Populus euphratica].
154	19000	Pp3c1_34210V3.1.p	0.82	317.69	20320000	18190000	13460000	24820000	18600000	12680000	1.00	0.90	0.66	1.22	0.92	0.62	17320000	18880000	1.00	1.09	61	15	15	iTRAQ 8plex (K N-term); Oxidation (M)	28070	PREDICTED: chlorophyll a-b binding protein CP24 10A chloroplastic-like isoform 1 [Glycine max].
154	19001	Pp3c1_34240V3.1.p	0.82	317.69	20320000	18190000	13460000	24820000	18600000	12680000	1.00	0.90	0.66	1.22	0.92	0.62	17320000	18880000	1.00	1.09	61	15	15	iTRAQ 8plex (K N-term); Oxidation (M)	28147	PREDICTED: chlorophyll a-b binding protein CP24 10A chloroplastic [Nicotiana tomentosiformis].
318	18746	Pp3c18_20230V3.1.p	0.71	317.67	7183000	6922000	6596000	7198000	6694000	6662000	1.00	0.96	0.92	1.00	0.93	0.93	6900000	6851000	1.00	0.99	40	14	10	iTRAQ 8plex (K N-term); Oxidation (M)	34462	hypothetical protein SORBIDRAFT_06g010860 [Sorghum bicolor].
163	19026	Pp3c2_13270V3.1.p	0.22	317.26	33650000	37160000	24130000	35020000	34290000	24250000	1.00	1.10	0.72	1.04	1.02	0.72	31650000	31190000	1.00	0.99	53	17	17	iTRAQ 8plex (K N-term); Oxidation (M)	26122	Pp3c2_13270V3.1.p
216	18595	Pp3c19_16860V3.1.p	1.88	316.81	12260000	13170000	8661000	8650000	13710000	8784000	1.00	1.07	0.71	0.71	1.12	0.72	11360000	10380000	1.00	0.91	53	17	17	iTRAQ 8plex (K N-term); Oxidation (M)	46774	orf 48 [Ateline herpesvirus 3].
207	19787	Pp3c19_11600V3.1.p	1.48	316.32	27520000	31450000	25690000	41850000	32010000	21430000	1.00	1.14	0.93	1.52	1.16	0.78	28600000	32280000	1.00	1.13	75	12	12	iTRAQ 8plex (K N-term); Oxidation (M)	18300	Glycine cleavage system H protein mitochondrial [Triticum urartu].
295	18801	Pp3c2_28040V3.1.p	3.36	315.37	4620000	4714000	5014000	5158000	4290000	4017000	1.00	1.02	1.09	1.12	0.93	0.87	4783000	4488000	1.00	0.94	30	17	10	iTRAQ 8plex (K N-term)	39345	PREDICTED: membrane-associated protein VIPP1 chloroplastic isoform X1 [Nicotiana sylvestris].
289	18739	Pp3c6_17160V3.1.p	0.01	315.21	1805000	1712000	1895000	1701000	1691000	2038000	1.00	0.95	1.05	0.94	0.94	1.13	1804000	1810000	1.00	1	10	17	3	iTRAQ 8plex (K N-term)	33706	PREDICTED: probable pyridoxal 5'-phosphate synthase subunit PDX1 [Jatropha curcas].
147	18701	Pp3c2_30970V3.1.p	0.59	315.14	19950000	20890000	13870000	22460000	22120000	13040000	1.00	1.05	0.70	1.13	1.11	0.65	18230000	19210000	1.00	1.05	46	18	14	iTRAQ 8plex (K N-term)	43785	na
64	20335	Pp3c19_21160V3.1.p	1.2	315.12	26370000	25610000	23280000	29410000	26120000	22370000	1.00	0.97	0.88	1.12	0.99	0.85	25090000	25970000	1.00	1.04	41	7	5	iTRAQ 8plex (K N-term); Oxidation (M)	17158	predicted protein [Bathycoccus prasinos].
803	18977	Pp3c11_17860V3.1.p	3.44	314.95	1265000	1197000	1260000	1457000	1165000	1352000	1.00	0.95	1.00	1.15	0.92	1.07	1241000	1324000	1.00	1.07	12	11	3	iTRAQ 8plex (K N-term)	47536	PREDICTED: cell division protein FtsZ homolog 2-1 chloroplastic [Nelumbo nucifera].
230	19003	Pp3c2_19700V3.1.p	1.08	314	16250000	17230000	10150000	15920000	18390000	11770000	1.00	1.06	0.62	0.98	1.13	0.72	14540000	15360000	1.00	1.06	37	16	10	iTRAQ 8plex (K N-term)	32313	Light harvesting-like protein 3 [Theobroma cacao].
573	18790	Pp3c19_22360V3.1.p	1.38	313.89	1332000	1324000	2102000	1606000	1489000	1884000	1.00	0.99	1.58	1.21	1.12	1.41	1586000	1660000	1.00	1.05	10	12	4	iTRAQ 8plex (K N-term)	63586	PREDICTED: ketol-acid reductoisomerase chloroplastic [Brassica oleracea var. oleracea].
393	20036	Pp3c9_19520V3.1.p	3.85	313.75	12480000	13140000	11500000	20020000	12080000	12790000	1.00	1.05	0.92	1.60	0.97	1.02	12370000	14960000	1.00	1.21	26	9	3	iTRAQ 8plex (K N-term); Oxidation (M)	14644	PREDICTED: photosystem I reaction center subunit VI chloroplastic-like [Musa acuminata subsp. malaccensis].
453	19268	Pp3c23_6860V3.1.p	0.75	313.73	12070000	11410000	7502000	13380000	12000000	7483000	1.00	0.95	0.62	1.11	0.99	0.62	10330000	10950000	1.00	1.06	58	10	8	iTRAQ 8plex (K N-term)	22203	hypothetical protein PHAVU_001G117000g [Phaseolus vulgaris].
581	18983	Pp3c4_13690V3.1.p	2.29	313.73	1039000	948300	1314000	1095000	1071000	1380000	1.00	0.91	1.26	1.05	1.03	1.33	1100000	1182000	1.00	1.07	13	12	3	iTRAQ 8plex (K N-term)	46263	hypothetical protein SELMODRAFT_426840 [Selaginella moellendorffii].
325	18797	Pp3c3_30330V3.1.p	4.13	313.53	17760000	18400000	16710000	15050000	18200000	16530000	1.00	1.04	0.94	0.85	1.02	0.93	17620000	16590000	1.00	0.94	42	16	16	Carbamidomethylation; iTRAQ 8plex (K N-term); Oxidation (M)	44214	PREDICTED: chloroplast stem-loop binding protein of 41 kDa a chloroplastic [Brassica napus].
397	18713	Pp3c11_7910V3.1.p	1.02	313.47	6875000	7457000	8303000	6523000	7990000	8967000	1.00	1.08	1.21	0.95	1.16	1.30	7546000	7830000	1.00	1.04	37	13	13	iTRAQ 8plex (K N-term)	48279	PREDICTED: magnesium-protoporphyrin IX monomethyl ester [oxidative] cyclase chloroplastic [Brassica napus].
268	19030	Pp3c11_3700V3.1.p	5.21	313.41	595800	546400	525100	888700	578000	592000	1.00	0.92	0.88	1.49	0.97	0.99	555700	686200	1.00	1.23	19	14	3	iTRAQ 8plex (K N-term)	34284	PREDICTED: 60S acidic ribosomal protein P0 [Solanum lycopersicum].
314	19386	Pp3c24_12520V3.1.p	0.87	312.2	3387000	3492000	3764000	3616000	3697000	3197000	1.00	1.03	1.11	1.07	1.09	0.94	3548000	3503000	1.00	0.99	37	12	8	iTRAQ 8plex (K N-term)	27282	hypothetical protein AALP_AA6G194200 [Arabis alpina].
313	18976	Pp3c15_10370V3.1.p	5.07	312.08	18260000	15270000	13620000	24950000	16200000	16800000	1.00	0.84	0.75	1.37	0.89	0.92	15720000	19320000	1.00	1.23	48	13	13	iTRAQ 8plex (K N-term); Oxidation (M)	33357	PREDICTED: uncharacterized protein DS12 from 2D-PAGE of leaf chloroplastic-like isoform X2 [Populus euphratica].
306	19135	Pp3c13_24050V3.1.p	0.42	312.05	8002000	8116000	7119000	8543000	8269000	6760000	1.00	1.01	0.89	1.07	1.03	0.84	7746000	7857000	1.00	1.01	30	14	7	iTRAQ 8plex (K N-term)	32566	hypothetical protein MTR_3g062920 [Medicago truncatula].
390	18647	Pp3c26_4000V3.1.p	1.47	311.94	1137000	1128000	1169000	1326000	1134000	1079000	1.00	0.99	1.03	1.17	1.00	0.95	1144000	1180000	1.00	1.03	22	14	5	iTRAQ 8plex (K N-term)	42238	BnaA02g03180D [Brassica napus].
283	18987	Pp3c14_3760V3.1.p	1.34	311.34	16010000	14520000	15130000	19250000	14270000	14410000	1.00	0.91	0.95	1.20	0.89	0.90	15220000	15980000	1.00	1.05	41	13	13	Carbamidomethylation; iTRAQ 8plex (K N-term); Oxidation (M)	38950	uncharacterized protein LOC100194029 [Zea mays].
342	18720	Pp3c14_3240V3.1.p	1.75	311.09	9415000	8868000	10140000	8735000	9780000	11080000	1.00	0.94	1.08	0.93	1.04	1.18	9475000	9865000	1.00	1.04	54	16	16	iTRAQ 8plex (K N-term)	37956	PREDICTED: glutathionyl-hydroquinone reductase YqjG-like isoform X2 [Brassica napus].
76	19128	Pp3c21_3950V3.1.p	1.11	310.83	8306000	8386000	11230000	14480000	8946000	7450000	1.00	1.01	1.35	1.74	1.08	0.90	9338000	10320000	1.00	1.11	20	15	3	iTRAQ 8plex (K N-term)	28299	na
277	18677	Pp3c23_11170V3.1.p	4.82	310.74	1400000	1438000	1314000	1467000	1407000	1422000	1.00	1.03	0.94	1.05	1.00	1.02	1384000	1432000	1.00	1.03	15	19	3	iTRAQ 8plex (K N-term)	38068	PREDICTED: 50S ribosomal protein L1 chloroplastic-like [Nelumbo nucifera].
447	19435	Pp3c10_21490V3.1.p	4.6	310.68	2474000	2579000	1824000	1888000	2183000	1883000	1.00	1.04	0.74	0.76	0.88	0.76	2293000	1985000	1.00	0.87	55	10	5	iTRAQ 8plex (K N-term)	16864	PREDICTED: calmodulin [Musa acuminata subsp. malaccensis].
205	18830	Pp3c10_20300V3.1.p	2.02	310.13	2622000	2587000	2773000	1834000	2808000	2851000	1.00	0.99	1.06	0.70	1.07	1.09	2661000	2498000	1.00	0.94	15	18	2	iTRAQ 8plex (K N-term)	29526	unknown [Picea sitchensis].
299	18712	Pp3c5_10250V3.1.p	5.82	309.82	3635000	3680000	4454000	4442000	3939000	4800000	1.00	1.01	1.23	1.22	1.08	1.32	3923000	4394000	1.00	1.12	20	16	8	iTRAQ 8plex (K N-term)	52827	PREDICTED: glutamate--glyoxylate aminotransferase 2 isoform X2 [Brassica rapa].
203	18527	Pp3c11_20290V3.1.p	2.35	309.65	4719000	4357000	4768000	4503000	4588000	5271000	1.00	0.92	1.01	0.95	0.97	1.12	4615000	4787000	1.00	1.04	20	23	9	iTRAQ 8plex (K N-term)	66702	hypothetical protein EUTSA_v10028542mg [Eutrema salsugineum].
292	18521	Pp3c11_690V3.1.p	3.8	309.51	3119000	2806000	3172000	3572000	2775000	3738000	1.00	0.90	1.02	1.15	0.89	1.20	3032000	3362000	1.00	1.11	26	20	9	iTRAQ 8plex (K N-term)	52567	unknown [Picea sitchensis].
229	18872	Pp3c1_25700V3.1.p	2.94	309.08	14880000	14860000	13840000	11790000	14220000	15180000	1.00	1.00	0.93	0.79	0.96	1.02	14530000	13730000	1.00	0.95	70	15	15	iTRAQ 8plex (K N-term); Oxidation (M); Acetylation (N-term)	24760	NonF [Sphingobium sp. Ant17].
348	18875	Pp3c17_22300V3.1.p	3.93	308.93	11070000	10250000	10190000	14960000	10080000	11150000	1.00	0.93	0.92	1.35	0.91	1.01	10500000	12060000	1.00	1.15	44	13	13	iTRAQ 8plex (K N-term)	38084	uncharacterized protein LOC100273146 [Zea mays].
199	18787	Pp3c20_2850V3.1.p	0.7	308.81	17950000	17890000	15000000	20810000	19130000	13280000	1.00	1.00	0.84	1.16	1.07	0.74	16950000	17740000	1.00	1.05	84	19	19	iTRAQ 8plex (K N-term); Oxidation (M)	19392	PREDICTED: ATP synthase subunit d mitochondrial-like [Solanum lycopersicum].
199	18788	Pp3c20_2830V3.1.p	0.7	308.81	17950000	17890000	15000000	20810000	19130000	13280000	1.00	1.00	0.84	1.16	1.07	0.74	16950000	17740000	1.00	1.05	84	19	19	iTRAQ 8plex (K N-term); Oxidation (M)	19392	PREDICTED: ATP synthase subunit d mitochondrial-like [Nelumbo nucifera].
232	18645	Pp3c22_9200V3.1.p	1.45	307.99	9182000	9700000	6532000	7913000	9556000	6280000	1.00	1.06	0.71	0.86	1.04	0.68	8472000	7916000	1.00	0.93	44	15	15	iTRAQ 8plex (K N-term); Oxidation (M)	48833	Zinc finger protein Xfin [Harpegnathos saltator].
297	18731	Pp3c3_20400V3.1.p	1.94	307.81	7173000	7179000	6520000	10160000	6955000	6113000	1.00	1.00	0.91	1.42	0.97	0.85	6957000	7744000	1.00	1.11	24	16	10	iTRAQ 8plex (K N-term); Oxidation (M)	50964	PREDICTED: peptidyl-prolyl cis-trans isomerase CYP37 chloroplastic isoform X1 [Gossypium raimondii].
302	18603	Pp3c23_9380V3.1.p	4.72	307.25	2100000	2301000	2332000	1826000	2296000	2085000	1.00	1.10	1.11	0.87	1.09	0.99	2245000	2069000	1.00	0.92	11	16	3	iTRAQ 8plex (K N-term)	44372	PREDICTED: 60S ribosomal protein L4 [Amborella trichopoda].
377	18988	Pp3c21_15430V3.1.p	12.68	306.91	683600	702400	763600	855400	799600	772200	1.00	1.03	1.12	1.25	1.17	1.13	716500	809100	1.00	1.13	18	12	3	iTRAQ 8plex (K N-term)	24499	ATP synthase subunit O mitochondrial [Theobroma cacao].
539	18684	Pp3c22_17910V3.1.p	4.05	306.21	6130000	6031000	8568000	9945000	6026000	9278000	1.00	0.98	1.40	1.62	0.98	1.51	6910000	8416000	1.00	1.22	36	13	13	iTRAQ 8plex (K N-term)	53652	V-type proton ATPase subunit B1 [Arabidopsis thaliana].
539	18685	Pp3c18_5450V3.1.p	4.05	306.21	6130000	6031000	8568000	9945000	6026000	9278000	1.00	0.98	1.40	1.62	0.98	1.51	6910000	8416000	1.00	1.22	35	13	13	iTRAQ 8plex (K N-term)	54267	PREDICTED: V-type proton ATPase subunit B3-like [Camelina sativa].
539	18686	Pp3c21_18320V3.1.p	4.05	306.21	6130000	6031000	8568000	9945000	6026000	9278000	1.00	0.98	1.40	1.62	0.98	1.51	6910000	8416000	1.00	1.22	35	13	13	iTRAQ 8plex (K N-term)	54370	hypothetical protein CARUB_v10008979mg [Capsella rubella].
218	18575	Pp3c19_13810V3.1.p	2.03	306.17	795800	888600	871800	654500	898300	877300	1.00	1.12	1.10	0.82	1.13	1.10	852100	810000	1.00	0.95	3	22	2	iTRAQ 8plex (K N-term)	53569	S-adenosyl-L-homocysteine hydrolase [Populus tomentosa].
218	18576	Pp3c19_13650V3.1.p	2.03	306.17	795800	888600	871800	654500	898300	877300	1.00	1.12	1.10	0.82	1.13	1.10	852100	810000	1.00	0.95	3	22	2	iTRAQ 8plex (K N-term)	53569	PREDICTED: adenosylhomocysteinase 2-like [Brassica napus].
722	19552	Pp3c12_16880V3.1.p	2.77	305.78	2407000	2032000	1891000	2388000	1892000	1450000	1.00	0.84	0.79	0.99	0.79	0.60	2110000	1910000	1.00	0.91	28	6	3	iTRAQ 8plex (K N-term)	27538	hypothetical protein SELMODRAFT_423634 [Selaginella moellendorffii].
185	18947	Pp3c1_5050V3.1.p	1.89	305.63	361800	428800	305700	304500	391600	331200	1.00	1.19	0.84	0.84	1.08	0.92	365500	342400	1.00	0.94	5	18	2	iTRAQ 8plex (K N-term)	31007	PREDICTED: 30S ribosomal protein S5 chloroplastic-like [Pyrus x bretschneideri].
400	18849	Pp3c10_21340V3.1.p	3.17	305.22	6155000	5804000	5029000	4844000	5689000	5445000	1.00	0.94	0.82	0.79	0.92	0.88	5662000	5326000	1.00	0.94	31	14	6	iTRAQ 8plex (K N-term)	24266	hypothetical protein SELMODRAFT_181036 [Selaginella moellendorffii].
137	18896	Pp3c11_10680V3.1.p	0.88	305.07	1124000	1269000	735300	1438000	1332000	680200	1.00	1.13	0.65	1.28	1.19	0.61	1043000	1150000	1.00	1.1	10	20	4	iTRAQ 8plex (K N-term)	30849	PREDICTED: 30S ribosomal protein S5 chloroplastic-like [Vitis vinifera].
252	18546	Pp3c8_16290V3.1.p	1.06	304.15	3829000	3869000	4741000	3966000	4060000	4718000	1.00	1.01	1.24	1.04	1.06	1.23	4147000	4248000	1.00	1.02	18	19	8	iTRAQ 8plex (K N-term)	63756	PREDICTED: ruBisCO large subunit-binding protein subunit alpha-like isoform X1 [Sesamum indicum].
317	18704	Pp3c14_9020V3.1.p	2.33	303.9	1975000	1961000	2129000	1821000	1904000	2148000	1.00	0.99	1.08	0.92	0.96	1.09	2022000	1958000	1.00	0.97	10	16	3	iTRAQ 8plex (K N-term)	43009	PREDICTED: malate dehydrogenase chloroplastic [Camelina sativa].
492	18793	Pp3c27_2770V3.1.p	0.99	303.89	12300000	12550000	9339000	11530000	12330000	11070000	1.00	1.02	0.76	0.94	1.00	0.90	11400000	11640000	1.00	1.02	57	13	13	iTRAQ 8plex (K N-term)	33438	PREDICTED: psbP domain-containing protein 5 chloroplastic [Brachypodium distachyon].
234	19282	Pp3c18_20180V3.1.p	1.62	303.64	21570000	21870000	16580000	16500000	22100000	18260000	1.00	1.01	0.77	0.76	1.02	0.85	20010000	18970000	1.00	0.95	66	17	14	iTRAQ 8plex (K N-term)	18954	Translationally-controlled tumor [Gossypium arboreum].
439	18658	Pp3c15_830V3.1.p	24.07	303	9315000	9736000	7822000	5343000	4844000	4723000	1.00	1.05	0.84	0.57	0.52	0.51	8957000	4970000	1.00	0.55	43	15	15	iTRAQ 8plex (K N-term)	51893	protease [Streptomyces avermitilis].
288	18608	Pp3c12_7590V3.1.p	3.33	302.48	3345000	3269000	3918000	3195000	2847000	3721000	1.00	0.98	1.17	0.96	0.85	1.11	3510000	3254000	1.00	0.93	22	17	9	iTRAQ 8plex (K N-term)	49952	phosphoglycerate kinase [Volvox carteri f. nagariensis].
448	18791	Pp3c18_1550V3.1.p	3.74	302.42	4126000	4415000	4921000	4084000	3536000	4736000	1.00	1.07	1.19	0.99	0.86	1.15	4487000	4118000	1.00	0.92	28	13	9	iTRAQ 8plex (K N-term)	46144	PREDICTED: GDSL esterase/lipase At3g26430-like isoform X2 [Solanum lycopersicum].
635	18881	Pp3c12_10600V3.1.p	0.64	302.36	1066000	978900	1377000	1146000	1130000	1180000	1.00	0.92	1.29	1.07	1.06	1.11	1141000	1152000	1.00	1.01	17	13	4	iTRAQ 8plex (K N-term)	46053	predicted protein [Hordeum vulgare subsp. vulgare].
190	18827	Pp3c12_18760V3.1.p	3.03	302.3	504600	441600	500900	475600	496800	534700	1.00	0.88	0.99	0.94	0.98	1.06	482400	502400	1.00	1.04	19	18	2	iTRAQ 8plex (K N-term)	29475	PREDICTED: 14-3-3-like protein GF14 iota [Nelumbo nucifera].
157	18633	Pp3c23_8670V3.1.p	1.23	302.2	32120000	37710000	24880000	28580000	34200000	26640000	1.00	1.17	0.77	0.89	1.06	0.83	31570000	29800000	1.00	0.94	58	22	22	iTRAQ 8plex (K N-term)	38186	PREDICTED: protein WAVE-DAMPENED 2-like partial [Oryza brachyantha].
167	18884	Pp3c16_8850V3.1.p	1.69	301.71	30110000	31920000	22650000	26650000	29930000	22820000	1.00	1.06	0.75	0.89	0.99	0.76	28230000	26470000	1.00	0.94	86	19	19	iTRAQ 8plex (K N-term)	19232	unknown [Picea sitchensis].
215	18554	Pp3c2_8610V3.1.p	8.4	301.45	10680000	10590000	10450000	11430000	10960000	10710000	1.00	0.99	0.98	1.07	1.03	1.00	10570000	11030000	1.00	1.04	30	24	24	iTRAQ 8plex (K N-term)	87778	PREDICTED: MAR-binding filament-like protein 1 isoform X2 [Brachypodium distachyon].
354	19390	Pp3c6_23221V3.1.p	4.35	300.83	1214000	1199000	1270000	1452000	1380000	1164000	1.00	0.99	1.05	1.20	1.14	0.96	1228000	1332000	1.00	1.08	7	11	2	iTRAQ 8plex (K N-term)	35142	hypothetical protein 2_2559_01 partial [Pinus taeda].
419	19391	Pp3c23_6060V3.1.p	5.98	300.49	2034000	2120000	1845000	2071000	2216000	3056000	1.00	1.04	0.91	1.02	1.09	1.50	2000000	2447000	1.00	1.22	17	9	5	iTRAQ 8plex (K N-term)	35492	PREDICTED: ATP synthase delta chain chloroplastic [Prunus mume].
191	18643	Pp3c11_6420V3.1.p	26.06	300.43	4558000	4558000	4409000	3826000	4026000	3952000	1.00	1.00	0.97	0.84	0.88	0.87	4545000	3935000	1.00	0.87	28	20	5	iTRAQ 8plex (K N-term)	33430	PREDICTED: 60S ribosomal protein L5-1-like [Pyrus x bretschneideri].
356	18678	Pp3c13_22230V3.1.p	0.59	299.58	8563000	8712000	11980000	8232000	8552000	11710000	1.00	1.02	1.40	0.96	1.00	1.37	9751000	9497000	1.00	0.97	40	15	15	iTRAQ 8plex (K N-term)	51044	PREDICTED: probable LL-diaminopimelate aminotransferase chloroplastic [Setaria italica].
547	19107	Pp3c17_6090V3.1.p	1.97	299.47	9243000	8282000	8914000	8440000	7756000	9416000	1.00	0.90	0.96	0.91	0.84	1.02	8813000	8537000	1.00	0.97	50	10	10	iTRAQ 8plex (K N-term)	25158	uncharacterized protein LOC100499911 [Glycine max].
210	18771	Pp3c18_6870V3.1.p	0.85	299.23	32310000	33980000	24220000	31120000	31000000	25120000	1.00	1.05	0.75	0.96	0.96	0.78	30170000	29080000	1.00	0.96	49	18	18	iTRAQ 8plex (K N-term)	29113	PREDICTED: ribosome-recycling factor chloroplastic [Nelumbo nucifera].
114	19336	Pp3c3_14480V3.1.p	0.17	299.07	1429000	1306000	1731000	1259000	1363000	1932000	1.00	0.91	1.21	0.88	0.95	1.35	1489000	1518000	1.00	1.02	9	11	2	Carbamidomethylation; iTRAQ 8plex (K N-term)	19968	Rubisco SSU [Plantago major].
114	19337	Pp3c3_14510V3.1.p	0.17	299.07	1429000	1306000	1731000	1259000	1363000	1932000	1.00	0.91	1.21	0.88	0.95	1.35	1489000	1518000	1.00	1.02	9	11	2	Carbamidomethylation; iTRAQ 8plex (K N-term)	19968	ribulose-1 5-bisphosphate carboxylase/oxygenase small subunit [Camellia oleifera].
438	18593	Pp3c4_32160V3.1.p	2.41	298.84	6646000	6193000	8307000	6357000	5609000	7616000	1.00	0.93	1.25	0.96	0.84	1.15	7049000	6527000	1.00	0.93	37	16	16	iTRAQ 8plex (K N-term)	57920	PREDICTED: aldehyde dehydrogenase family 2 member B7 mitochondrial-like isoform X1 [Musa acuminata subsp. malaccensis].
416	18641	Pp3c26_10400V3.1.p	7.43	298.78	2537000	2590000	2507000	2074000	2522000	2240000	1.00	1.02	0.99	0.82	0.99	0.88	2545000	2279000	1.00	0.9	17	14	5	iTRAQ 8plex (K N-term)	50878	hypothetical protein SELMODRAFT_7969 partial [Selaginella moellendorffii].
251	18812	Pp3c24_7310V3.1.p	6.42	298.71	740400	745100	709400	586200	725700	670300	1.00	1.01	0.96	0.79	0.98	0.91	731600	660700	1.00	0.9	13	13	2	iTRAQ 8plex (K N-term)	29002	14-3-3 protein [Manihot esculenta].
481	19036	Pp3c15_5310V3.1.p	0.46	298.5	6152000	5902000	6955000	6006000	5761000	7606000	1.00	0.96	1.13	0.98	0.94	1.24	6336000	6457000	1.00	1.02	63	12	12	iTRAQ 8plex (K N-term)	23593	glutathione S transferase 1 [Pteris vittata].
84	19501	Pp3c13_15800V3.1.p	3.54	298.47	9386000	8110000	11940000	14810000	9094000	10780000	1.00	0.86	1.27	1.58	0.97	1.15	9811000	11560000	1.00	1.18	39	11	5	Carbamidomethylation; iTRAQ 8plex (K N-term); Oxidation (M)	20130	RecName: Full=Ribulose bisphosphate carboxylase small chain 4 chloroplastic; Short=RuBisCO small subunit 4; Flags: Precursor.
84	19503	Pp3c13_16130V3.1.p	3.54	298.47	9386000	8110000	11940000	14810000	9094000	10780000	1.00	0.86	1.27	1.58	0.97	1.15	9811000	11560000	1.00	1.18	39	11	5	Carbamidomethylation; iTRAQ 8plex (K N-term); Oxidation (M)	20130	RecName: Full=Ribulose bisphosphate carboxylase small chain 4 chloroplastic; Short=RuBisCO small subunit 4; Flags: Precursor.
84	19505	Pp3c13_16000V3.1.p	3.54	298.47	9386000	8110000	11940000	14810000	9094000	10780000	1.00	0.86	1.27	1.58	0.97	1.15	9811000	11560000	1.00	1.18	39	11	5	Carbamidomethylation; iTRAQ 8plex (K N-term); Oxidation (M)	20130	RecName: Full=Ribulose bisphosphate carboxylase small chain chloroplastic; Short=RuBisCO small subunit; Flags: Precursor.
84	19509	Pp3c13_15980V3.1.p	3.54	298.47	9386000	8110000	11940000	14810000	9094000	10780000	1.00	0.86	1.27	1.58	0.97	1.15	9811000	11560000	1.00	1.18	27	11	5	Carbamidomethylation; iTRAQ 8plex (K N-term); Oxidation (M)	29336	ribulose-bisphosphate carboxylase [Pteris vittata].
316	18902	Pp3c22_5470V3.1.p	12.37	297.92	25470000	23030000	22290000	16960000	19060000	13320000	1.00	0.90	0.88	0.67	0.75	0.52	23590000	16450000	1.00	0.7	49	13	13	iTRAQ 8plex (K N-term)	30371	dehydroascorbate reductase [Picea abies].
334	19246	Pp3c16_3920V3.1.p	1.76	297.07	3092000	2619000	2567000	4181000	2629000	2452000	1.00	0.85	0.83	1.35	0.85	0.79	2759000	3087000	1.00	1.12	47	12	7	iTRAQ 8plex (K N-term)	17292	PREDICTED: ubiquitin-NEDD8-like protein RUB2 [Prunus mume].
82	19047	Pp3c13_7900V3.1.p	3.4	296.58	21050000	20580000	18150000	21630000	18230000	14010000	1.00	0.98	0.86	1.03	0.87	0.67	19930000	17950000	1.00	0.9	31	14	4	iTRAQ 8plex (K N-term); Acetylation (N-term)	27954	unknown [Glycine max].
382	18886	Pp3c20_13540V3.1.p	7.05	296.51	482200	444300	481100	622700	465400	580000	1.00	0.92	1.00	1.29	0.97	1.20	469200	556000	1.00	1.19	10	12	2	iTRAQ 8plex (K N-term)	38332	thiazole biosynthetic enzyme [Pseudotsuga menziesii var. menziesii].
382	18887	Pp3c20_13543V3.1.p	7.05	296.51	482200	444300	481100	622700	465400	580000	1.00	0.92	1.00	1.29	0.97	1.20	469200	556000	1.00	1.19	10	12	2	iTRAQ 8plex (K N-term)	38332	thiazole biosynthetic enzyme [Pseudotsuga menziesii var. menziesii].
398	18693	Pp3c4_23540V3.1.p	2.9	296.41	9115000	8921000	10260000	9392000	9526000	10540000	1.00	0.98	1.13	1.03	1.05	1.16	9510000	9908000	1.00	1.04	35	14	14	iTRAQ 8plex (K N-term)	50645	hypothetical protein ARALYDRAFT_911717 [Arabidopsis lyrata subsp. lyrata].
172	19928	Pp3c6_22090V3.1.p	0.35	296.02	3285000	2394000	2277000	3503000	2510000	1904000	1.00	0.73	0.69	1.07	0.76	0.58	2652000	2639000	1.00	1	2	9	1	iTRAQ 8plex (K N-term)	34153	PREDICTED: chlorophyll a-b binding protein 8 chloroplastic-like [Malus domestica].
425	18776	Pp3c9_17670V3.1.p	0.26	295.99	6793000	6704000	6951000	6777000	6469000	7286000	1.00	0.99	1.02	1.00	0.95	1.07	6816000	6844000	1.00	1	39	13	13	iTRAQ 8plex (K N-term)	46269	PREDICTED: thiosulfate/3-mercaptopyruvate sulfurtransferase 1 mitochondrial-like [Fragaria vesca subsp. vesca].
497	19074	Pp3c20_19160V3.1.p	4.11	295.93	6174000	6311000	6910000	6280000	6855000	7538000	1.00	1.02	1.12	1.02	1.11	1.22	6465000	6891000	1.00	1.07	33	13	13	iTRAQ 8plex (K N-term)	40640	BnaC04g14590D [Brassica napus].
388	18650	Pp3c3_13220V3.1.p	6.39	295.56	7674000	7863000	7547000	9070000	7980000	7890000	1.00	1.02	0.98	1.18	1.04	1.03	7695000	8313000	1.00	1.08	31	13	13	iTRAQ 8plex (K N-term)	58385	chloroplast violaxanthin de-epoxidase [Prunus humilis].
257	18621	Pp3c15_14720V3.1.p	1.76	295.52	3754000	3610000	4625000	4376000	3448000	5014000	1.00	0.96	1.23	1.17	0.92	1.34	3996000	4279000	1.00	1.07	35	17	8	Carbamidomethylation; iTRAQ 8plex (K N-term)	38386	Fructose-bisphosphate aldolase cytoplasmic isozyme 1 [Morus notabilis].
371	18697	Pp3c1_33150V3.1.p	1.58	295.48	6822000	6902000	8893000	6615000	6949000	7978000	1.00	1.01	1.30	0.97	1.02	1.17	7539000	7180000	1.00	0.95	34	17	17	Carbamidomethylation; iTRAQ 8plex (K N-term)	52766	PREDICTED: argininosuccinate synthase chloroplastic isoform X3 [Gossypium raimondii].
692	19029	Pp3c6_25750V3.1.p	4.8	295.33	1950000	1822000	1773000	2610000	1852000	1957000	1.00	0.93	0.91	1.34	0.95	1.00	1848000	2139000	1.00	1.16	24	11	5	iTRAQ 8plex (K N-term)	40456	PREDICTED: phosphoribosylformylglycinamidine cyclo-ligase chloroplastic/mitochondrial-like [Pyrus x bretschneideri].
545	19158	Pp3c25_760V3.1.p	17.41	295.28	6424000	6853000	7215000	5409000	4422000	5148000	1.00	1.07	1.12	0.84	0.69	0.80	6831000	4993000	1.00	0.73	34	10	9	iTRAQ 8plex (K N-term)	40798	hypothetical protein CARUB_v10001159mg [Capsella rubella].
467	18894	Pp3c8_7840V3.1.p	4.79	294.91	805200	751900	1114000	1384000	884800	1001000	1.00	0.93	1.38	1.72	1.10	1.24	890200	1090000	1.00	1.22	2	12	1	iTRAQ 8plex (K N-term)	59511	PREDICTED: biotin carboxylase 1 chloroplastic [Vitis vinifera].
468	19243	Pp3c8_15020V3.1.p	2.39	294.61	6832000	6724000	6367000	6670000	6727000	6052000	1.00	0.98	0.93	0.98	0.98	0.89	6641000	6483000	1.00	0.98	43	11	9	iTRAQ 8plex (K N-term)	23556	thylakoid lumenal 16.5 kDa protein [Medicago truncatula].
335	2883	PhpapaCp033	0.43	294.42	19750000	16550000	13680000	17250000	18220000	13480000	1.00	0.84	0.69	0.87	0.92	0.68	16740000	16320000	1.00	0.98	87	12	12	iTRAQ 8plex (K N-term)	15346	NP_904196.1 atpE ATP synthase CF1 epsilon subunit
345	19130	Pp3c8_19190V3.1.p	1.18	294.42	4798000	4786000	3272000	6451000	4648000	3182000	1.00	1.00	0.68	1.34	0.97	0.66	4285000	4760000	1.00	1.11	35	10	5	iTRAQ 8plex (K N-term)	21910	PREDICTED: nascent polypeptide-associated complex subunit alpha-like protein 1 [Nicotiana tomentosiformis].
494	18906	Pp3c11_20930V3.1.p	2.7	294.39	3655000	3257000	3036000	4030000	3113000	3480000	1.00	0.89	0.83	1.10	0.85	0.95	3316000	3541000	1.00	1.07	37	12	7	iTRAQ 8plex (K N-term)	31802	PREDICTED: eukaryotic translation initiation factor 3 subunit F [Phoenix dactylifera].
395	18657	Pp3c5_25640V3.1.p	1.77	294.32	10510000	10280000	10610000	11100000	9988000	9715000	1.00	0.98	1.01	1.06	0.95	0.92	10470000	10270000	1.00	0.98	41	15	15	iTRAQ 8plex (K N-term)	49746	PREDICTED: dihydrolipoyllysine-residue succinyltransferase component of 2-oxoglutarate dehydrogenase complex 2 mitochondrial-like [Solanum tuberosum].
461	19621	Pp3c2_2370V3.1.p	0.97	294.01	4561000	4685000	4557000	7648000	4746000	3313000	1.00	1.03	1.00	1.68	1.04	0.73	4601000	5236000	1.00	1.14	66	11	8	iTRAQ 8plex (K N-term)	17142	PREDICTED: transcription factor BTF3 homolog 4 [Musa acuminata subsp. malaccensis].
461	19622	Pp3c2_1200V3.1.p	0.97	294.01	4561000	4685000	4557000	7648000	4746000	3313000	1.00	1.03	1.00	1.68	1.04	0.73	4601000	5236000	1.00	1.14	66	11	8	iTRAQ 8plex (K N-term)	17142	hypothetical protein CICLE_v10022594mg [Citrus clementina].
321	18802	Pp3c24_11300V3.1.p	0.62	293.83	29440000	33040000	12760000	17590000	35650000	15990000	1.00	1.12	0.43	0.60	1.21	0.54	25080000	23080000	1.00	0.92	49	14	14	iTRAQ 8plex (K N-term)	37411	hypothetical protein [Zavarzinella formosa].
579	18689	Pp3c5_3820V3.1.p	0.44	293.58	3773000	3694000	4701000	3759000	3690000	4539000	1.00	0.98	1.25	1.00	0.98	1.20	4056000	3996000	1.00	0.99	26	13	10	iTRAQ 8plex (K N-term)	62949	cytosolic phosphoglucose isomerase [Arabidopsis halleri subsp. gemmifera].
470	19774	Pp3c10_25415V3.1.p	4.67	293.44	12170000	11690000	8288000	6414000	12190000	6793000	1.00	0.96	0.68	0.53	1.00	0.56	10720000	8466000	1.00	0.79	42	7	7	iTRAQ 8plex (K N-term)	28792	PREDICTED: chlorophyll a-b binding protein chloroplastic [Nicotiana tomentosiformis].
470	19775	Pp3c10_25371V3.1.p	4.67	293.44	12170000	11690000	8288000	6414000	12190000	6793000	1.00	0.96	0.68	0.53	1.00	0.56	10720000	8466000	1.00	0.79	42	7	7	iTRAQ 8plex (K N-term)	28792	a-b binding protein [Pyrus x bretschneideri].
470	19776	Pp3c10_25360V3.1.p	4.67	293.44	12170000	11690000	8288000	6414000	12190000	6793000	1.00	0.96	0.68	0.53	1.00	0.56	10720000	8466000	1.00	0.79	42	7	7	iTRAQ 8plex (K N-term)	28792	PREDICTED: chlorophyll a-b binding protein chloroplastic [Nicotiana tomentosiformis].
470	19777	Pp3c10_25410V3.1.p	4.67	293.44	12170000	11690000	8288000	6414000	12190000	6793000	1.00	0.96	0.68	0.53	1.00	0.56	10720000	8466000	1.00	0.79	39	7	7	iTRAQ 8plex (K N-term)	30691	light-harvesting complex I protein Lhca2 [Phaseolus vulgaris].
422	18984	Pp3c21_1350V3.1.p	2	293.3	2932000	3094000	2491000	2136000	2949000	2940000	1.00	1.06	0.85	0.73	1.01	1.00	2839000	2675000	1.00	0.94	14	11	3	iTRAQ 8plex (K N-term)	32442	na
662	18727	Pp3c4_4420V3.1.p	1.66	292.56	5876000	5815000	7707000	5911000	5681000	6791000	1.00	0.99	1.31	1.01	0.97	1.16	6466000	6128000	1.00	0.95	28	13	13	iTRAQ 8plex (K N-term)	69472	PREDICTED: 2-isopropylmalate synthase A [Amborella trichopoda].
383	18883	Pp3c5_19520V3.1.p	7.09	292.45	13300000	14490000	10570000	11250000	11340000	9135000	1.00	1.09	0.79	0.85	0.85	0.69	12780000	10580000	1.00	0.83	27	12	10	Carbamidomethylation; iTRAQ 8plex (K N-term)	53975	PREDICTED: aspartic proteinase A1 [Amborella trichopoda].
521	18954	Pp3c15_23780V3.1.p	1.13	292.11	5634000	5677000	5802000	5402000	5588000	6516000	1.00	1.01	1.03	0.96	0.99	1.16	5704000	5835000	1.00	1.02	40	10	10	iTRAQ 8plex (K N-term)	40788	PREDICTED: UDP-arabinopyranose mutase 2-like [Camelina sativa].
521	19020	Pp3c15_23740V3.1.p	1.13	292.11	5634000	5677000	5802000	5402000	5588000	6516000	1.00	1.01	1.03	0.96	0.99	1.16	5704000	5835000	1.00	1.02	41	10	10	iTRAQ 8plex (K N-term)	39479	PREDICTED: UDP-arabinopyranose mutase 2-like [Brassica napus].
521	19021	Pp3c15_23760V3.1.p	1.13	292.11	5634000	5677000	5802000	5402000	5588000	6516000	1.00	1.01	1.03	0.96	0.99	1.16	5704000	5835000	1.00	1.02	40	10	10	iTRAQ 8plex (K N-term)	40412	PREDICTED: UDP-arabinopyranose mutase 2-like [Brassica napus].
414	18568	Pp3c16_20760V3.1.p	2.86	292.02	1789000	1721000	2011000	2540000	1768000	1823000	1.00	0.96	1.12	1.42	0.99	1.02	1840000	2044000	1.00	1.11	26	19	10	iTRAQ 8plex (K N-term)	63568	predicted protein [Hordeum vulgare subsp. vulgare].
280	18882	Pp3c1_32280V3.1.p	6.48	291.7	17420000	19190000	19490000	12870000	16610000	18080000	1.00	1.10	1.12	0.74	0.95	1.04	18700000	15850000	1.00	0.85	72	12	11	Carbamidomethylation; iTRAQ 8plex (K N-term); Oxidation (M)	18528	RecName: Full=Peptidyl-prolyl cis-trans isomerase; Short=PPIase; AltName: Full=Cyclophilin; AltName: Full=Cyclosporin A-binding protein; AltName: Full=Rotamase.
574	19147	Pp3c6_20980V3.1.p	5.63	291.69	3397000	3701000	3808000	4356000	3611000	3915000	1.00	1.09	1.12	1.28	1.06	1.15	3636000	3961000	1.00	1.09	39	10	10	Carbamidomethylation; iTRAQ 8plex (K N-term)	33354	PREDICTED: rhodanese-like domain-containing protein 11 chloroplastic isoform X1 [Sesamum indicum].
537	19515	Pp3c2_17700V3.1.p	13.55	291.33	134100	129700	148900	65820	97280	91980	1.00	0.97	1.11	0.49	0.73	0.69	137600	85030	1.00	0.62	3	8	1	iTRAQ 8plex (K N-term)	42216	unknown [Picea sitchensis].
99	19171	Pp3c3_4140V3.1.p	4.38	291.3	921000	953400	1314000	942400	906100	910500	1.00	1.04	1.43	1.02	0.98	0.99	1063000	919700	1.00	0.87	4	12	1	iTRAQ 8plex (K N-term)	28550	PREDICTED: chlorophyll a-b binding protein of LHCII type 1 [Phoenix dactylifera].
613	19065	Pp3c6_17690V3.1.p	5.28	290.88	184300	254900	187900	170700	197100	168200	1.00	1.38	1.02	0.93	1.07	0.91	209000	178700	1.00	0.85	4	11	1	iTRAQ 8plex (K N-term)	32849	PREDICTED: prohibitin-1 mitochondrial isoform X2 [Vitis vinifera].
431	18863	Pp3c6_3950V3.1.p	4.93	290.86	6425000	6370000	6204000	7502000	6435000	6428000	1.00	0.99	0.97	1.17	1.00	1.00	6333000	6789000	1.00	1.07	35	13	12	iTRAQ 8plex (K N-term)	43211	PREDICTED: 4-hydroxy-tetrahydrodipicolinate synthase 2 chloroplastic-like [Brassica napus].
844	19144	Pp3c5_16770V3.1.p	3.33	290.61	646100	579800	728300	710000	602600	866400	1.00	0.90	1.13	1.10	0.93	1.34	651400	726300	1.00	1.12	19	9	5	iTRAQ 8plex (K N-term)	42593	unknown [Picea sitchensis].
418	19176	Pp3c2_35950V3.1.p	1.83	290.31	3269000	3346000	3984000	3676000	3456000	3800000	1.00	1.02	1.22	1.12	1.06	1.16	3533000	3644000	1.00	1.03	33	12	6	iTRAQ 8plex (K N-term)	19843	PREDICTED: 50S ribosomal protein L10 chloroplastic [Jatropha curcas].
394	18667	Pp3c2_27350V3.1.p	2.53	290.3	8017000	7088000	6877000	8098000	7359000	7325000	1.00	0.88	0.86	1.01	0.92	0.91	7328000	7594000	1.00	1.04	58	15	14	iTRAQ 8plex (K N-term)	31099	pathogenesis-related protein 10-3.3-like partial [Picea mariana].
600	18730	Pp3c13_21410V3.1.p	0.78	290.16	5698000	5521000	6443000	5438000	5001000	6923000	1.00	0.97	1.13	0.95	0.88	1.21	5887000	5787000	1.00	0.98	36	13	13	iTRAQ 8plex (K N-term)	52231	RecName: Full=Citrate synthase mitochondrial; Flags: Precursor.
384	18941	Pp3c11_19730V3.1.p	1.18	290.02	10540000	10790000	8152000	8797000	10600000	8940000	1.00	1.02	0.77	0.83	1.01	0.85	9826000	9444000	1.00	0.96	52	14	14	iTRAQ 8plex (K N-term)	30820	PREDICTED: uncharacterized protein LOC104443994 [Eucalyptus grandis].
777	19031	Pp3c22_4940V3.1.p	4.45	289.94	228200	220200	248400	284000	219500	264300	1.00	0.96	1.09	1.24	0.96	1.16	232300	255900	1.00	1.1	4	10	1	iTRAQ 8plex (K N-term)	46665	hypothetical protein SELMODRAFT_156840 [Selaginella moellendorffii].
267	18892	Pp3c24_7780V3.1.p	0.03	289.9	240200	222400	253000	294700	223600	204300	1.00	0.93	1.05	1.23	0.93	0.85	238600	240900	1.00	1.01	11	12	1	iTRAQ 8plex (K N-term)	29009	PREDICTED: 14-3-3-like protein [Tarenaya hassleriana].
511	18639	Pp3c20_7850V3.1.p	0.16	289.64	5542000	5513000	6184000	5695000	5426000	6164000	1.00	0.99	1.12	1.03	0.98	1.11	5746000	5761000	1.00	1	31	15	15	iTRAQ 8plex (K N-term); Oxidation (M)	74745	peptidase [Paenibacillus alvei].
466	18691	Pp3c14_17710V3.1.p	2.14	289.58	6189000	6071000	6494000	6796000	5882000	6639000	1.00	0.98	1.05	1.10	0.95	1.07	6251000	6439000	1.00	1.03	24	13	13	iTRAQ 8plex (K N-term)	85125	PREDICTED: subtilisin-like protease isoform X1 [Brassica rapa].
614	19331	Pp3c14_9580V3.1.p	6.26	289.5	13530000	14180000	12250000	11210000	13540000	11050000	1.00	1.05	0.91	0.83	1.00	0.82	13320000	11940000	1.00	0.9	55	12	12	iTRAQ 8plex (K N-term)	26234	PREDICTED: uncharacterized protein LOC104701376 isoform X2 [Camelina sativa].
488	18682	Pp3c13_22390V3.1.p	19.13	289.11	10340000	10340000	8977000	6732000	6875000	6644000	1.00	1.00	0.87	0.65	0.67	0.64	9885000	6750000	1.00	0.68	34	13	13	iTRAQ 8plex (K N-term)	53448	M6 family metalloprotease domain-containing protein [Fibrella aestuarina].
457	18692	Pp3c16_5790V3.1.p	2.33	288.87	5764000	5422000	6054000	7028000	5120000	6325000	1.00	0.94	1.05	1.22	0.89	1.10	5746000	6158000	1.00	1.07	66	14	14	iTRAQ 8plex (K N-term)	35478	predicted protein [Ostreococcus lucimarinus CCE9901].
164	19500	Pp3c3_18750V3.1.p	5.76	288.82	1635000	1475000	2378000	3929000	1923000	2172000	1.00	0.90	1.45	2.40	1.18	1.33	1829000	2675000	1.00	1.46	14	10	2	Carbamidomethylation; iTRAQ 8plex (K N-term)	19966	ribulose-1 5-bisphosphate carboxylase/oxygenase small subunit [Camellia oleifera].
695	19278	Pp3c10_12080V3.1.p	4.28	288.65	5802000	5465000	4702000	4625000	5461000	4573000	1.00	0.94	0.81	0.80	0.94	0.79	5323000	4886000	1.00	0.92	44	10	10	iTRAQ 8plex (K N-term); Oxidation (M)	29443	hypothetical protein TRIUR3_23461 [Triticum urartu].
542	19053	Pp3c2_10320V3.1.p	4.68	288.63	7658000	7621000	6428000	8374000	7640000	7370000	1.00	1.00	0.84	1.09	1.00	0.96	7236000	7795000	1.00	1.08	44	12	12	iTRAQ 8plex (K N-term)	38673	hypothetical protein OsI_14296 [Oryza sativa Indica Group].
630	19434	Pp3c5_10760V3.1.p	4	288.62	3402000	3286000	3331000	3245000	3090000	3398000	1.00	0.97	0.98	0.95	0.91	1.00	3340000	3244000	1.00	0.97	41	11	11	iTRAQ 8plex (K N-term)	33191	unknown [Picea sitchensis].
387	19190	Pp3c1_6130V3.1.p	3.78	287.96	5301000	5718000	4906000	4937000	5506000	4438000	1.00	1.08	0.93	0.93	1.04	0.84	5309000	4961000	1.00	0.93	16	11	7	iTRAQ 8plex (K N-term)	44627	predicted protein [Hordeum vulgare subsp. vulgare].
341	18582	Pp3c7_19020V3.1.p	0.9	287.57	5395000	5322000	4969000	4013000	5470000	5898000	1.00	0.99	0.92	0.74	1.01	1.09	5228000	5127000	1.00	0.98	12	17	7	iTRAQ 8plex (K N-term)	66894	PREDICTED: D-3-phosphoglycerate dehydrogenase chloroplastic [Cucumis melo].
772	19813	Pp3c27_2710V3.1.p	0.35	287.51	2445000	2262000	2256000	2393000	2144000	2399000	1.00	0.93	0.92	0.98	0.88	0.98	2321000	2312000	1.00	1	37	8	6	iTRAQ 8plex (K N-term)	24627	unknown [Picea sitchensis].
309	19126	Pp3c11_23160V3.1.p	7.31	286.66	18380000	18580000	18490000	15180000	17350000	17830000	1.00	1.01	1.01	0.83	0.94	0.97	18480000	16790000	1.00	0.91	61	14	14	Carbamidomethylation; iTRAQ 8plex (K N-term)	21703	unknown protein; 13384-11892 [Arabidopsis thaliana].
253	18672	Pp3c12_24970V3.1.p	1.72	286.19	4001000	4142000	4235000	4258000	3892000	4531000	1.00	1.04	1.06	1.06	0.97	1.13	4126000	4227000	1.00	1.02	17	16	4	iTRAQ 8plex (K N-term)	41026	hypothetical protein ARALYDRAFT_911722 [Arabidopsis lyrata subsp. lyrata].
403	19127	Pp3c16_21440V3.1.p	0.91	285.76	9091000	8640000	8878000	7483000	8930000	9778000	1.00	0.95	0.98	0.82	0.98	1.08	8870000	8730000	1.00	0.98	60	10	10	Carbamidomethylation; iTRAQ 8plex (K N-term)	24057	PREDICTED: uncharacterized protein LOC104609854 [Nelumbo nucifera].
455	19280	Pp3c10_380V3.1.p	5.61	285.69	8072000	8475000	7708000	7285000	8145000	7548000	1.00	1.05	0.95	0.90	1.01	0.94	8085000	7659000	1.00	0.95	45	11	10	iTRAQ 8plex (K N-term)	23632	unnamed protein product [Coffea canephora].
665	19125	Pp3c10_11840V3.1.p	3.59	285.52	7942000	7874000	7376000	8797000	7605000	7876000	1.00	0.99	0.93	1.11	0.96	0.99	7731000	8093000	1.00	1.05	44	11	11	iTRAQ 8plex (K N-term)	30013	hypothetical protein SELMODRAFT_270619 [Selaginella moellendorffii].
343	18989	Pp3c16_22830V3.1.p	0.62	285.47	7657000	7639000	7029000	8102000	7062000	6972000	1.00	1.00	0.92	1.06	0.92	0.91	7442000	7378000	1.00	0.99	46	15	10	iTRAQ 8plex (K N-term)	22730	unknown [Lotus japonicus].
490	18738	Pp3c23_5300V3.1.p	0.12	285.28	2173000	1933000	2072000	2030000	1950000	2211000	1.00	0.89	0.95	0.93	0.90	1.02	2059000	2064000	1.00	1	13	14	4	iTRAQ 8plex (K N-term)	53212	hypothetical protein SELMODRAFT_406755 [Selaginella moellendorffii].
362	19311	Pp3c23_15540V3.1.p	0.35	285.13	4801000	4497000	3504000	5350000	4267000	3125000	1.00	0.94	0.73	1.11	0.89	0.65	4267000	4247000	1.00	1	40	10	5	iTRAQ 8plex (K N-term)	21847	nascent polypeptide associated complex alpha [Solanum chacoense].
305	18542	Pp3c7_7770V3.1.p	3.06	285.12	1522000	1427000	1855000	2271000	1419000	1798000	1.00	0.94	1.22	1.49	0.93	1.18	1601000	1829000	1.00	1.14	12	19	5	iTRAQ 8plex (K N-term)	66370	unknown [Picea sitchensis].
305	18543	Pp3c7_7774V3.1.p	3.06	285.12	1522000	1427000	1855000	2271000	1419000	1798000	1.00	0.94	1.22	1.49	0.93	1.18	1601000	1829000	1.00	1.14	12	19	5	iTRAQ 8plex (K N-term)	66370	PREDICTED: hsp70-Hsp90 organizing protein 3-like [Sesamum indicum].
531	19763	Pp3c3_35180V3.1.p	4.36	284.91	4739000	4665000	3392000	3262000	4388000	3370000	1.00	0.98	0.72	0.69	0.93	0.71	4265000	3673000	1.00	0.86	16	8	4	iTRAQ 8plex (K N-term)	23834	photosynthetic electron transfer-like protein [Panax ginseng].
369	18581	Pp3c16_80V3.1.p	2.87	284.8	10260000	10830000	12120000	10940000	11100000	13010000	1.00	1.06	1.18	1.07	1.08	1.27	11070000	11680000	1.00	1.06	32	15	15	Carbamidomethylation; iTRAQ 8plex (K N-term)	65102	PREDICTED: L-ascorbate oxidase-like [Malus domestica].
588	19440	Pp3c11_10480V3.1.p	1.74	284.58	10190000	9885000	7633000	11160000	9984000	8232000	1.00	0.97	0.75	1.09	0.98	0.81	9236000	9792000	1.00	1.06	42	8	8	Carbamidomethylation; iTRAQ 8plex (K N-term)	26560	hypothetical protein SOVF_133720 [Spinacia oleracea].
593	19272	Pp3c21_8390V3.1.p	2	284.48	344500	326800	285600	303700	280600	335100	1.00	0.95	0.83	0.88	0.81	0.97	319000	306500	1.00	0.96	7	9	1	iTRAQ 8plex (K N-term)	26997	na
338	18652	Pp3c20_19140V3.1.p	1.83	284.4	1045000	1102000	1385000	1024000	1063000	1256000	1.00	1.05	1.33	0.98	1.02	1.20	1177000	1114000	1.00	0.95	8	16	3	iTRAQ 8plex (K N-term)	44457	PREDICTED: 60S ribosomal protein L4-1-like [Solanum tuberosum].
926	19150	Pp3c7_11570V3.1.p	3.3	284.39	1780000	1678000	1774000	1716000	1468000	1788000	1.00	0.94	1.00	0.96	0.82	1.00	1744000	1657000	1.00	0.95	2	9	1	iTRAQ 8plex (K N-term)	50779	PREDICTED: cell division protein FtsZ homolog 2-2 chloroplastic [Sesamum indicum].
220	18674	Pp3c7_25660V3.1.p	3.68	284.36	1944000	1856000	1898000	1689000	1772000	1984000	1.00	0.95	0.98	0.87	0.91	1.02	1899000	1815000	1.00	0.96	14	18	3	iTRAQ 8plex (K N-term)	33367	PREDICTED: 60S ribosomal protein L5-like [Nelumbo nucifera].
350	18903	Pp3c2_22190V3.1.p	3.97	284.2	18030000	20920000	13890000	13990000	18570000	12610000	1.00	1.16	0.77	0.78	1.03	0.70	17610000	15060000	1.00	0.85	39	12	12	iTRAQ 8plex (K N-term)	37507	Pp3c2_22190V3.1.p
361	18700	Pp3c24_3760V3.1.p	0.7	283.89	254900	261700	330100	248000	290000	328300	1.00	1.03	1.30	0.97	1.14	1.29	282300	288800	1.00	1.02	2	15	1	iTRAQ 8plex (K N-term)	49965	PREDICTED: 60S ribosomal protein L4 [Malus domestica].
477	18766	Pp3c17_19090V3.1.p	0.92	283.5	2848000	2702000	2933000	2386000	3037000	2921000	1.00	0.95	1.03	0.84	1.07	1.03	2828000	2781000	1.00	0.98	10	12	3	iTRAQ 8plex (K N-term)	36147	PREDICTED: eukaryotic translation initiation factor 3 subunit I-like isoform X1 [Phoenix dactylifera].
238	18637	Pp3c20_22450V3.1.p	1.62	283.05	2621000	2478000	2689000	2764000	2346000	2509000	1.00	0.95	1.03	1.05	0.89	0.96	2596000	2540000	1.00	0.98	15	20	7	Carbamidomethylation; iTRAQ 8plex (K N-term)	45533	na
608	18959	Pp3c24_14840V3.1.p	6.33	282.98	4102000	3849000	3748000	3344000	3414000	3963000	1.00	0.94	0.91	0.82	0.83	0.97	3900000	3573000	1.00	0.92	41	11	7	iTRAQ 8plex (K N-term)	34503	hypothetical protein AMTR_s00066p00099810 [Amborella trichopoda].
360	18587	Pp3c4_1320V3.1.p	2.9	282.9	5310000	5684000	5778000	5425000	5609000	6789000	1.00	1.07	1.09	1.02	1.06	1.28	5591000	5941000	1.00	1.06	15	20	8	iTRAQ 8plex (K N-term)	75296	PREDICTED: sulfite reductase [ferredoxin] chloroplastic [Glycine max].
279	18839	Pp3c23_10780V3.1.p	2.97	282.73	5846000	5165000	5051000	3130000	5298000	5767000	1.00	0.88	0.86	0.54	0.91	0.99	5354000	4731000	1.00	0.88	10	12	2	iTRAQ 8plex (K N-term)	28898	PREDICTED: 14-3-3-like protein [Nelumbo nucifera].
595	19431	Pp3c3_29970V3.1.p	1.83	282.55	7122000	6578000	5155000	6488000	6026000	5211000	1.00	0.92	0.72	0.91	0.85	0.73	6285000	5908000	1.00	0.94	41	8	6	iTRAQ 8plex (K N-term); Oxidation (M)	21460	PREDICTED: probable NAD(P)H dehydrogenase (quinone) FQR1-like 1 [Cucumis sativus].
278	18735	Pp3c18_14590V3.1.p	3.77	282.53	2552000	2564000	2713000	1937000	2574000	2637000	1.00	1.00	1.06	0.76	1.01	1.03	2610000	2383000	1.00	0.91	7	13	4	iTRAQ 8plex (K N-term)	56974	hypothetical protein PRUPE_ppa004776mg [Prunus persica].
436	18957	Pp3c13_22210V3.1.p	4.47	282.21	2421000	2332000	2207000	2888000	2260000	2469000	1.00	0.96	0.91	1.19	0.93	1.02	2320000	2539000	1.00	1.09	14	11	5	iTRAQ 8plex (K N-term)	51042	hypothetical protein AMTR_s00003p00257280 [Amborella trichopoda].
954	19208	Pp3c18_16840V3.1.p	4.59	282.12	6813000	7172000	6303000	6812000	6978000	7617000	1.00	1.05	0.93	1.00	1.02	1.12	6763000	7136000	1.00	1.06	35	8	8	iTRAQ 8plex (K N-term)	44826	Uroporphyrinogen decarboxylase [Theobroma cacao].
217	18719	Pp3c1_7160V3.1.p	3.34	282.12	1447000	1533000	1384000	1492000	1476000	785500	1.00	1.06	0.96	1.03	1.02	0.54	1455000	1251000	1.00	0.86	9	19	3	iTRAQ 8plex (K N-term)	33332	hypothetical protein CICLE_v10016107mg [Citrus clementina].
451	18891	Pp3c7_11410V3.1.p	1.89	281.98	10830000	10970000	8165000	9253000	10550000	8316000	1.00	1.01	0.75	0.85	0.97	0.77	9987000	9374000	1.00	0.94	15	11	7	iTRAQ 8plex (K N-term)	60402	hypothetical protein SELMODRAFT_171892 [Selaginella moellendorffii].
871	19245	Pp3c6_15990V3.1.p	6.24	281.95	969900	956400	1110000	1387000	1025000	1130000	1.00	0.99	1.14	1.43	1.06	1.17	1012000	1180000	1.00	1.17	20	10	6	iTRAQ 8plex (K N-term)	42705	PREDICTED: porphobilinogen deaminase chloroplastic-like [Populus euphratica].
434	19381	Pp3c25_1520V3.1.p	3.15	281.85	10930000	10260000	7494000	9267000	8879000	7416000	1.00	0.94	0.69	0.85	0.81	0.68	9562000	8521000	1.00	0.89	42	10	5	iTRAQ 8plex (K N-term); Oxidation (M)	14836	Pp3c25_1520V3.1.p
646	19273	Pp3c18_9650V3.1.p	0.55	281.84	417400	396300	289000	389400	346500	333000	1.00	0.95	0.69	0.93	0.83	0.80	367500	356300	1.00	0.97	7	9	1	iTRAQ 8plex (K N-term)	27071	PREDICTED: proteasome subunit alpha type-7 [Malus domestica].
273	18838	Pp3c12_9300V3.1.p	4.27	281.82	129000	111500	208500	174500	140800	284100	1.00	0.86	1.62	1.35	1.09	2.20	149700	199800	1.00	1.33	4	17	1	iTRAQ 8plex (K N-term)	70912	PREDICTED: heat shock cognate 70 kDa protein 1-like [Nicotiana tomentosiformis].
733	19057	Pp3c11_17240V3.1.p	0.44	281.31	5154000	4889000	3794000	4790000	4431000	4687000	1.00	0.95	0.74	0.93	0.86	0.91	4612000	4636000	1.00	1.01	48	9	9	iTRAQ 8plex (K N-term)	30501	PREDICTED: probable plastid-lipid-associated protein 6 chloroplastic [Elaeis guineensis].
266	18972	Pp3c7_18380V3.1.p	0.45	281.06	1065000	1203000	1080000	1216000	1128000	1034000	1.00	1.13	1.01	1.14	1.06	0.97	1116000	1126000	1.00	1.01	8	15	2	iTRAQ 8plex (K N-term)	30972	PREDICTED: 30S ribosomal protein S5 chloroplastic [Cucumis sativus].
735	19271	Pp3c21_17930V3.1.p	0.47	280.78	5004000	4972000	5002000	5680000	4612000	4608000	1.00	0.99	1.00	1.14	0.92	0.92	4993000	4967000	1.00	0.99	45	8	8	iTRAQ 8plex (K N-term); Oxidation (M)	30250	hypothetical protein AMTR_s00011p00252360 [Amborella trichopoda].
328	18561	Pp3c11_10950V3.1.p	5.3	280.65	11990000	11190000	13180000	11960000	13260000	15080000	1.00	0.93	1.10	1.00	1.11	1.26	12120000	13430000	1.00	1.11	41	17	17	iTRAQ 8plex (K N-term)	61838	PREDICTED: trigger factor-like protein TIG [Malus domestica].
560	19217	Pp3c16_22650V3.1.p	2.36	280.56	10310000	10490000	9196000	9453000	9773000	9915000	1.00	1.02	0.89	0.92	0.95	0.96	10000000	9714000	1.00	0.97	35	9	9	iTRAQ 8plex (K N-term)	34233	PREDICTED: fruit protein pKIWI502-like [Solanum tuberosum].
459	18960	Pp3c16_25910V3.1.p	5.2	280.15	5677000	5813000	6382000	7981000	5897000	6481000	1.00	1.02	1.12	1.41	1.04	1.14	5957000	6786000	1.00	1.14	35	12	12	iTRAQ 8plex (K N-term)	39592	unknown [Picea sitchensis].
479	18811	Pp3c13_21610V3.1.p	0.47	279.93	5693000	5592000	5860000	4868000	5577000	6607000	1.00	0.98	1.03	0.86	0.98	1.16	5715000	5684000	1.00	0.99	22	12	7	iTRAQ 8plex (K N-term)	55345	Os01g0739000 [Oryza sativa Japonica Group].
379	18864	Pp3c23_7820V3.1.p	1.16	279.87	207400	199200	247600	306400	177200	223700	1.00	0.96	1.19	1.48	0.85	1.08	218100	235800	1.00	1.08	5	15	1	iTRAQ 8plex (K N-term)	38222	PREDICTED: 50S ribosomal protein L1 chloroplastic-like [Populus euphratica].
555	20098	Pp3c20_17920V3.1.p	2.93	279.37	10950000	10570000	8288000	10300000	9014000	8090000	1.00	0.97	0.76	0.94	0.82	0.74	9938000	9136000	1.00	0.92	30	8	6	Carbamidomethylation; iTRAQ 8plex (K N-term)	20486	superoxide dismutase [Cu-Zn] protein [Medicago truncatula].
698	19830	Pp3c12_9890V3.1.p	5.02	279.15	7812000	7665000	6625000	6751000	7411000	6024000	1.00	0.98	0.85	0.86	0.95	0.77	7367000	6729000	1.00	0.91	38	9	9	iTRAQ 8plex (K N-term)	30664	hypothetical protein OsI_26976 [Oryza sativa Indica Group].
282	19956	Pp3c4_19000V3.1.p	1.93	278.96	4325000	4204000	4425000	8146000	4188000	3564000	1.00	0.97	1.02	1.88	0.97	0.82	4318000	5300000	1.00	1.23	36	11	6	iTRAQ 8plex (K N-term)	17715	polyubiquitin [Coccidioides immitis RS].
282	19957	Pp3c8_14230V3.1.p	1.93	278.96	4325000	4204000	4425000	8146000	4188000	3564000	1.00	0.97	1.02	1.88	0.97	0.82	4318000	5300000	1.00	1.23	36	11	6	iTRAQ 8plex (K N-term)	17786	polyubiquitin [Coccidioides immitis RS].
282	20172	Pp3c12_5760V3.1.p	1.93	278.96	4325000	4204000	4425000	8146000	4188000	3564000	1.00	0.97	1.02	1.88	0.97	0.82	4318000	5300000	1.00	1.23	29	11	6	iTRAQ 8plex (K N-term)	22109	ubiquitin extension protein [Grimmia pilifera].
548	19543	Pp3c9_3350V3.1.p	2.11	278.71	6038000	6152000	5208000	8132000	6079000	5046000	1.00	1.02	0.86	1.35	1.01	0.84	5799000	6419000	1.00	1.11	56	11	7	iTRAQ 8plex (K N-term)	16821	PREDICTED: transcription factor BTF3 homolog 4-like [Brachypodium distachyon].
443	19012	Pp3c1_1330V3.1.p	3.15	278.67	2453000	2576000	2511000	2461000	2588000	2200000	1.00	1.05	1.02	1.00	1.06	0.90	2513000	2416000	1.00	0.96	26	11	5	iTRAQ 8plex (K N-term)	24105	PREDICTED: 50S ribosomal protein L10 chloroplastic-like [Nelumbo nucifera].
562	18648	Pp3c20_16000V3.1.p	0.16	278.65	5759000	5779000	8003000	5494000	5861000	8072000	1.00	1.00	1.39	0.95	1.02	1.40	6514000	6476000	1.00	0.99	27	14	14	iTRAQ 8plex (K N-term)	68997	unknown [Picea sitchensis].
729	19694	Pp3c23_22190V3.1.p	3.25	278.4	9267000	8872000	7801000	8976000	8260000	6926000	1.00	0.96	0.84	0.97	0.89	0.75	8647000	8054000	1.00	0.93	35	10	10	Carbamidomethylation; iTRAQ 8plex (K N-term)	25949	thylakoid lumenal 17.4 kDa protein [Medicago truncatula].
596	19573	Pp3c15_17590V3.1.p	2.13	278.39	1091000	1145000	878400	1811000	1203000	784600	1.00	1.05	0.80	1.66	1.10	0.72	1038000	1266000	1.00	1.22	23	9	2	iTRAQ 8plex (K N-term)	23293	Pp3c15_17590V3.1.p
513	18841	Pp3c21_21510V3.1.p	4.22	278.3	213500	218600	222800	324000	200700	254800	1.00	1.02	1.04	1.52	0.94	1.19	218300	259800	1.00	1.19	8	11	1	iTRAQ 8plex (K N-term)	29835	hypothetical protein SELMODRAFT_271906 [Selaginella moellendorffii].
405	19886	Pp3c10_2900V3.1.p	0.4	278.09	2372000	2531000	1366000	1862000	2346000	1733000	1.00	1.07	0.58	0.79	0.99	0.73	2089000	1980000	1.00	0.95	60	11	5	iTRAQ 8plex (K N-term)	11450	PREDICTED: 60S acidic ribosomal protein P2-1-like [Gossypium raimondii].
510	19267	Pp3c26_4040V3.1.p	1.03	278.03	10780000	9761000	8878000	10060000	9677000	10110000	1.00	0.91	0.82	0.93	0.90	0.94	9805000	9948000	1.00	1.01	54	12	12	iTRAQ 8plex (K N-term)	22895	hypothetical protein PRUPE_ppa011476mg [Prunus persica].
509	18929	Pp3c11_10390V3.1.p	1.1	277.96	3939000	3923000	3131000	3873000	3522000	3262000	1.00	1.00	0.79	0.98	0.89	0.83	3665000	3553000	1.00	0.97	19	9	3	iTRAQ 8plex (K N-term)	25641	Proteasome subunit alpha type 2 family protein [Populus trichocarpa].
489	18726	Pp3c26_10520V3.1.p	1.37	277.92	3834000	3746000	3728000	4369000	3596000	3671000	1.00	0.98	0.97	1.14	0.94	0.96	3769000	3879000	1.00	1.03	16	14	6	iTRAQ 8plex (K N-term)	52296	PREDICTED: ras GTPase-activating protein-binding protein 2 isoform X2 [Amborella trichopoda].
502	19432	Pp3c4_20850V3.1.p	1.01	277.74	3295000	3253000	2389000	3876000	3172000	2414000	1.00	0.99	0.73	1.18	0.96	0.73	2979000	3154000	1.00	1.06	25	10	6	iTRAQ 8plex (K N-term)	25852	PREDICTED: uncharacterized protein LOC104090208 [Nicotiana tomentosiformis].
502	19433	Pp3c4_20840V3.1.p	1.01	277.74	3295000	3253000	2389000	3876000	3172000	2414000	1.00	0.99	0.73	1.18	0.96	0.73	2979000	3154000	1.00	1.06	25	10	6	iTRAQ 8plex (K N-term)	25852	hypothetical protein TRIUR3_23917 [Triticum urartu].
669	18846	Pp3c5_17850V3.1.p	5.72	277.7	2501000	2574000	2706000	2543000	2453000	2514000	1.00	1.03	1.08	1.02	0.98	1.01	2594000	2503000	1.00	0.97	35	13	11	iTRAQ 8plex (K N-term)	38928	PREDICTED: uncharacterized protein At4g15545-like [Oryza brachyantha].
634	19785	Pp3c2_20320V3.1.p	0.57	277.55	8632000	8824000	8340000	7068000	8631000	9884000	1.00	1.02	0.97	0.82	1.00	1.15	8599000	8528000	1.00	0.99	47	8	8	Carbamidomethylation; iTRAQ 8plex (K N-term)	16861	hypothetical protein PHAVU_010G045400g [Phaseolus vulgaris].
634	19786	Pp3c2_20330V3.1.p	0.57	277.55	8632000	8824000	8340000	7068000	8631000	9884000	1.00	1.02	0.97	0.82	1.00	1.15	8599000	8528000	1.00	0.99	47	8	8	Carbamidomethylation; iTRAQ 8plex (K N-term)	16861	RecName: Full=Nucleoside diphosphate kinase 1; AltName: Full=Nucleoside diphosphate kinase I; Short=NDK I; Short=NDP kinase I; Short=NDPK I.
262	18908	Pp3c4_20750V3.1.p	3.81	276.86	299700	264000	330900	645700	278400	323000	1.00	0.88	1.10	2.15	0.93	1.08	298200	415700	1.00	1.39	19	15	2	iTRAQ 8plex (K N-term)	29477	PREDICTED: 14-3-3-like protein GF14 iota isoform X2 [Phoenix dactylifera].
631	19538	Pp3c6_14200V3.1.p	11.32	276.54	6384000	6569000	6976000	6945000	7232000	7591000	1.00	1.03	1.09	1.09	1.13	1.19	6643000	7256000	1.00	1.09	19	9	9	iTRAQ 8plex (K N-term)	51660	MULTISPECIES: hypothetical protein [Bradyrhizobium].
869	19791	Pp3c6_23240V3.1.p	10.02	276.24	1757000	1692000	1690000	1395000	1577000	1597000	1.00	0.96	0.96	0.79	0.90	0.91	1713000	1523000	1.00	0.89	21	8	3	Carbamidomethylation; iTRAQ 8plex (K N-term)	19636	unknown [Zea mays].
706	18919	Pp3c25_670V3.1.p	0.99	276.06	2826000	2594000	3171000	2661000	2532000	3197000	1.00	0.92	1.12	0.94	0.90	1.13	2864000	2797000	1.00	0.98	34	11	11	iTRAQ 8plex (K N-term)	61330	unnamed protein product [Triticum aestivum].
514	18745	Pp3c4_14160V3.1.p	4.43	275.59	661300	681100	684100	484300	658500	667600	1.00	1.03	1.03	0.73	1.00	1.01	675500	603500	1.00	0.89	11	12	2	iTRAQ 8plex (K N-term)	29848	40S ribosomal protein S3A [Populus trichocarpa].
654	18915	Pp3c1_37340V3.1.p	2.01	275.55	156900	186800	215500	210500	150700	160500	1.00	1.19	1.37	1.34	0.96	1.02	186400	173900	1.00	0.93	5	10	1	iTRAQ 8plex (K N-term)	36113	PREDICTED: eukaryotic translation initiation factor 3 subunit I-like [Nelumbo nucifera].
462	19270	Pp3c20_9770V3.1.p	1.83	274.99	3333000	3033000	2237000	3950000	3068000	2436000	1.00	0.91	0.67	1.19	0.92	0.73	2868000	3151000	1.00	1.1	43	9	5	iTRAQ 8plex (K N-term)	22489	predicted protein [Arabidopsis lyrata subsp. lyrata].
557	20066	Pp3c27_2340V3.1.p	3.26	274.87	817700	985000	1019000	1024000	851500	660300	1.00	1.20	1.25	1.25	1.04	0.81	940600	845100	1.00	0.9	18	8	2	iTRAQ 8plex (K N-term)	14939	unknown [Picea sitchensis].
370	18642	Pp3c11_15420V3.1.p	0.25	274.74	4912000	4450000	5944000	4270000	4603000	6382000	1.00	0.91	1.21	0.87	0.94	1.30	5102000	5085000	1.00	1	19	14	10	iTRAQ 8plex (K N-term)	66979	hypothetical protein POPTR_0010s25600g [Populus trichocarpa].
508	18789	Pp3c2_28130V3.1.p	2.51	274.57	5215000	5204000	5635000	6090000	4488000	4535000	1.00	1.00	1.08	1.17	0.86	0.87	5351000	5038000	1.00	0.94	32	13	9	iTRAQ 8plex (K N-term)	28311	PREDICTED: adenylate kinase 4 [Sesamum indicum].
683	19151	Pp3c10_2693V3.1.p	4.11	274.47	5506000	5555000	7435000	8933000	5662000	7291000	1.00	1.01	1.35	1.62	1.03	1.32	6166000	7295000	1.00	1.18	35	10	10	iTRAQ 8plex (K N-term)	36491	BnaA06g16580D [Brassica napus].
938	19558	Pp3c24_4680V3.1.p	5.56	274.19	565900	543300	615500	838400	538500	754000	1.00	0.96	1.09	1.48	0.95	1.33	574900	710300	1.00	1.24	14	8	3	iTRAQ 8plex (K N-term)	29077	PREDICTED: cold and drought-regulated protein CORA-like [Nelumbo nucifera].
491	18800	Pp3c1_34400V3.1.p	0.41	274.06	4255000	4344000	5385000	4280000	4317000	5620000	1.00	1.02	1.27	1.01	1.01	1.32	4661000	4739000	1.00	1.02	26	12	12	iTRAQ 8plex (K N-term)	60778	unknown [Zea mays].
612	18999	Pp3c6_24510V3.1.p	4.18	273.75	5411000	5604000	5169000	6543000	5300000	5594000	1.00	1.04	0.96	1.21	0.98	1.03	5395000	5812000	1.00	1.08	36	12	12	iTRAQ 8plex (K N-term)	45100	PREDICTED: probable plastid-lipid-associated protein 12 chloroplastic [Nicotiana tomentosiformis].
484	18715	Pp3c14_26060V3.1.p	0.65	273.68	1418000	1623000	1773000	1647000	1751000	1482000	1.00	1.14	1.25	1.16	1.24	1.05	1605000	1626000	1.00	1.01	5	12	2	iTRAQ 8plex (K N-term)	41176	PREDICTED: ADP ATP carrier protein 1 mitochondrial [Camelina sativa].
484	18716	Pp3c14_26050V3.1.p	0.65	273.68	1418000	1623000	1773000	1647000	1751000	1482000	1.00	1.14	1.25	1.16	1.24	1.05	1605000	1626000	1.00	1.01	5	12	2	iTRAQ 8plex (K N-term)	41176	PREDICTED: ADP ATP carrier protein mitochondrial [Vitis vinifera].
571	18862	Pp3c7_6440V3.1.p	4.61	273.56	6573000	6223000	6205000	5578000	5558000	6620000	1.00	0.95	0.94	0.85	0.85	1.01	6334000	5967000	1.00	0.94	33	11	11	iTRAQ 8plex (K N-term)	48920	PREDICTED: aminoacylase-1 [Eucalyptus grandis].
875	19523	Pp3c12_23320V3.1.p	1.39	273.55	5042000	4752000	4699000	5790000	4593000	4647000	1.00	0.94	0.93	1.15	0.91	0.92	4831000	5010000	1.00	1.04	40	9	9	iTRAQ 8plex (K N-term)	28163	PREDICTED: uncharacterized protein At2g39795 mitochondrial-like [Musa acuminata subsp. malaccensis].
526	18825	Pp3c21_580V3.1.p	6.5	273.51	4655000	4388000	4727000	4947000	4685000	4718000	1.00	0.94	1.02	1.06	1.01	1.01	4590000	4783000	1.00	1.04	26	12	12	iTRAQ 8plex (K N-term)	67942	na
647	19056	Pp3c11_3710V3.1.p	2.75	273.26	5273000	5272000	6213000	4470000	5319000	5916000	1.00	1.00	1.18	0.85	1.01	1.12	5586000	5235000	1.00	0.94	19	10	5	iTRAQ 8plex (K N-term)	30400	RecName: Full=Ribulose-phosphate 3-epimerase chloroplastic; AltName: Full=Pentose-5-phosphate 3-epimerase; Short=PPE; AltName: Full=R5P3E; Short=RPE; Flags: Precursor.
820	18931	Pp3c7_11100V3.1.p	4.37	273.16	3343000	3408000	4947000	5459000	3785000	4542000	1.00	1.02	1.48	1.63	1.13	1.36	3899000	4595000	1.00	1.18	37	10	10	iTRAQ 8plex (K N-term)	43237	PREDICTED: epimerase family protein SDR39U1 homolog chloroplastic [Nelumbo nucifera].
820	18932	Pp3c7_11090V3.1.p	4.37	273.16	3343000	3408000	4947000	5459000	3785000	4542000	1.00	1.02	1.48	1.63	1.13	1.36	3899000	4595000	1.00	1.18	37	10	10	iTRAQ 8plex (K N-term)	43237	PREDICTED: epimerase family protein SDR39U1 homolog chloroplastic isoform X1 [Elaeis guineensis].
523	18670	Pp3c3_25360V3.1.p	0.24	272.99	4923000	4903000	5571000	5078000	4544000	5944000	1.00	1.00	1.13	1.03	0.92	1.21	5132000	5189000	1.00	1.01	30	14	14	iTRAQ 8plex (K N-term)	61458	PREDICTED: 2-hydroxyacyl-CoA lyase-like isoform X2 [Citrus sinensis].
458	18831	Pp3c19_14000V3.1.p	5.66	272.86	429900	448500	450400	437600	487300	557300	1.00	1.04	1.05	1.02	1.13	1.30	442900	494100	1.00	1.12	2	11	1	iTRAQ 8plex (K N-term)	56384	hypothetical protein CISIN_1g012488mg [Citrus sinensis].
668	18914	Pp3c23_7780V3.1.p	5.03	272.59	5968000	5994000	7634000	5734000	5864000	5865000	1.00	1.00	1.28	0.96	0.98	0.98	6532000	5821000	1.00	0.89	36	10	10	iTRAQ 8plex (K N-term)	39546	succinic semialdehyde reductase isoform2 [Solanum lycopersicum].
541	18966	Pp3c3_11990V3.1.p	1.28	272.59	4016000	4006000	5128000	4290000	3674000	4672000	1.00	1.00	1.28	1.07	0.91	1.16	4383000	4212000	1.00	0.96	12	10	5	iTRAQ 8plex (K N-term)	55338	PREDICTED: mitochondrial-processing peptidase subunit alpha-like [Nelumbo nucifera].
504	19154	Pp3c14_20300V3.1.p	2.36	272.41	13370000	13360000	11080000	17510000	12840000	11450000	1.00	1.00	0.83	1.31	0.96	0.86	12600000	13930000	1.00	1.11	44	13	13	iTRAQ 8plex (K N-term); Oxidation (M)	26570	PREDICTED: uncharacterized protein LOC103442006 isoform X2 [Malus domestica].
743	20360	Pp3c5_4230V3.1.p	7.04	272.27	5228000	5938000	4696000	3565000	5103000	4419000	1.00	1.14	0.90	0.68	0.98	0.85	5288000	4362000	1.00	0.83	28	8	4	iTRAQ 8plex (K N-term)	13979	unnamed protein product [Solanum tuberosum].
568	18698	Pp3c24_4490V3.1.p	5.94	272.12	7911000	7507000	9064000	6897000	6859000	8215000	1.00	0.95	1.15	0.87	0.87	1.04	8160000	7324000	1.00	0.9	33	15	15	iTRAQ 8plex (K N-term)	55891	PREDICTED: oxalate--CoA ligase [Camelina sativa].
533	18895	Pp3c14_8440V3.1.p	3.18	271.68	237300	202700	234900	273900	199700	274700	1.00	0.85	0.99	1.15	0.84	1.16	225000	249400	1.00	1.11	5	11	1	iTRAQ 8plex (K N-term)	46901	26S proteasome subunit 7 family protein [Populus trichocarpa].
392	19519	Pp3c16_15270V3.1.p	0.67	271.53	2841000	2786000	2996000	3067000	3217000	2520000	1.00	0.98	1.05	1.08	1.13	0.89	2875000	2935000	1.00	1.02	11	10	2	iTRAQ 8plex (K N-term)	34783	hypothetical protein 2_2559_01 partial [Pinus radiata].
605	19281	Pp3c7_6980V3.1.p	1.05	271.51	5269000	5462000	3401000	4220000	5152000	3850000	1.00	1.04	0.65	0.80	0.98	0.73	4711000	4407000	1.00	0.94	32	9	7	iTRAQ 8plex (K N-term)	31626	PREDICTED: UPF0603 protein At1g54780 chloroplastic-like [Nelumbo nucifera].
558	18828	Pp3c18_2090V3.1.p	3.13	271.5	147300	143300	178600	324400	131900	174600	1.00	0.97	1.21	2.20	0.89	1.18	156400	210300	1.00	1.34	9	11	1	iTRAQ 8plex (K N-term)	29950	PREDICTED: 40S ribosomal protein S3a-like [Setaria italica].
413	19693	Pp3c5_7810V3.1.p	1.95	271.48	604300	583000	543500	557300	599200	611200	1.00	0.96	0.90	0.92	0.99	1.01	576900	589300	1.00	1.02	7	9	1	iTRAQ 8plex (K N-term)	27637	hypothetical protein SELMODRAFT_16499 partial [Selaginella moellendorffii].
322	19132	Pp3c13_12020V3.1.p	5.37	271.39	3553000	3933000	3213000	3541000	3928000	4538000	1.00	1.11	0.90	1.00	1.11	1.28	3566000	4002000	1.00	1.12	26	14	5	iTRAQ 8plex (K N-term)	24696	nucleoside diphosphate kinase putative [Ricinus communis].
577	19292	Pp3c7_23810V3.1.p	3.16	271.16	3904000	3917000	4639000	3809000	3916000	4096000	1.00	1.00	1.19	0.98	1.00	1.05	4153000	3940000	1.00	0.95	14	9	4	iTRAQ 8plex (K N-term)	30298	PREDICTED: ribulose-phosphate 3-epimerase chloroplastic [Cucumis sativus].
432	19136	Pp3c4_24130V3.1.p	3.39	271.07	1066000	953200	833400	1255000	978400	924100	1.00	0.89	0.78	1.18	0.92	0.87	950900	1052000	1.00	1.11	31	11	4	iTRAQ 8plex (K N-term)	19594	PREDICTED: 50S ribosomal protein L12 chloroplastic-like [Populus euphratica].
742	20073	Pp3c5_16520V3.1.p	0.21	270.89	14980000	15290000	8559000	13580000	14250000	9688000	1.00	1.02	0.57	0.91	0.95	0.65	12940000	12500000	1.00	0.97	32	6	6	iTRAQ 8plex (K N-term)	19107	PREDICTED: protein LHCP TRANSLOCATION DEFECT-like [Camelina sativa].
452	18934	Pp3c5_12770V3.1.p	0.3	270.87	9702000	10580000	13660000	9813000	11770000	11750000	1.00	1.09	1.41	1.01	1.21	1.21	11310000	11110000	1.00	0.98	36	13	13	Carbamidomethylation; iTRAQ 8plex (K N-term)	40776	PREDICTED: probable pectinesterase 53 [Jatropha curcas].
452	18935	Pp3c5_12750V3.1.p	0.3	270.87	9702000	10580000	13660000	9813000	11770000	11750000	1.00	1.09	1.41	1.01	1.21	1.21	11310000	11110000	1.00	0.98	36	13	13	Carbamidomethylation; iTRAQ 8plex (K N-term)	40776	PREDICTED: probable pectinesterase 53 [Nelumbo nucifera].
452	18936	Pp3c5_12820V3.1.p	0.3	270.87	9702000	10580000	13660000	9813000	11770000	11750000	1.00	1.09	1.41	1.01	1.21	1.21	11310000	11110000	1.00	0.98	36	13	13	Carbamidomethylation; iTRAQ 8plex (K N-term)	40776	PREDICTED: probable pectinesterase 53 [Nelumbo nucifera].
515	18818	Pp3c12_18590V3.1.p	1.82	270.81	351400	333400	435800	562500	327900	363600	1.00	0.95	1.24	1.60	0.93	1.03	373500	418000	1.00	1.12	8	11	1	iTRAQ 8plex (K N-term)	29859	PREDICTED: 40S ribosomal protein S3a [Populus euphratica].
401	18850	Pp3c20_21100V3.1.p	0.58	270.75	6119000	5783000	5561000	4748000	5484000	8269000	1.00	0.95	0.91	0.78	0.90	1.35	5821000	6167000	1.00	1.06	28	14	6	iTRAQ 8plex (K N-term)	24148	PREDICTED: peroxiredoxin-6-like [Ciona intestinalis].
644	18821	Pp3c13_1900V3.1.p	2.14	270.56	2813000	3167000	2483000	2341000	2988000	2682000	1.00	1.13	0.88	0.83	1.06	0.95	2821000	2671000	1.00	0.95	17	11	5	iTRAQ 8plex (K N-term)	36622	Inositol monophosphatase family protein isoform 3 partial [Theobroma cacao].
512	18856	Pp3c22_18300V3.1.p	1.02	270.23	719600	745600	844300	583200	727600	937600	1.00	1.04	1.17	0.81	1.01	1.30	769800	749500	1.00	0.97	6	11	2	iTRAQ 8plex (K N-term)	29820	PREDICTED: 40S ribosomal protein S3a-like [Elaeis guineensis].
723	18740	Pp3c11_8270V3.1.p	3.63	270.14	1228000	1198000	1358000	1414000	1170000	1553000	1.00	0.98	1.11	1.15	0.95	1.26	1261000	1379000	1.00	1.09	18	12	6	iTRAQ 8plex (K N-term)	56708	ADP-glucose pyrophosphorylase small subunit [Nicotiana tabacum].
776	18782	Pp3c13_1080V3.1.p	5.35	270.08	3671000	3521000	3956000	3950000	3799000	3939000	1.00	0.96	1.08	1.08	1.03	1.07	3716000	3896000	1.00	1.05	26	11	10	iTRAQ 8plex (K N-term)	58377	PREDICTED: serine hydroxymethyltransferase 4 isoform X1 [Glycine max].
776	18783	Pp3c13_1100V3.1.p	5.35	270.08	3671000	3521000	3956000	3950000	3799000	3939000	1.00	0.96	1.08	1.08	1.03	1.07	3716000	3896000	1.00	1.05	26	11	10	iTRAQ 8plex (K N-term)	58377	Serine hydroxymethyltransferase [Morus notabilis].
693	1919	PhpapaCp040	2.12	269.94	4954000	4900000	7495000	5980000	8074000	5166000	1.00	0.99	1.51	1.21	1.63	1.04	5783000	6407000	1.00	1.11	15	10	9	Carbamidomethylation; iTRAQ 8plex (K N-term)	82365	NP_904203.1 psaB photosystem I P700 chlorophyll a apoprotein A2
389	18837	Pp3c24_10800V3.1.p	0.74	269.81	658100	638300	797400	654800	662200	824400	1.00	0.97	1.21	0.99	1.01	1.25	698000	713800	1.00	1.02	8	12	2	iTRAQ 8plex (K N-term)	44213	thiazole biosynthetic enzyme [Pseudotsuga menziesii var. menziesii].
528	19325	Pp3c16_1350V3.1.p	2.16	269.65	9944000	10520000	8775000	9629000	10370000	7693000	1.00	1.06	0.88	0.97	1.04	0.77	9747000	9232000	1.00	0.95	42	11	11	iTRAQ 8plex (K N-term)	25205	unknown [Picea sitchensis].
563	18732	Pp3c17_16140V3.1.p	3.88	269.65	987900	1102000	1398000	977400	1060000	1067000	1.00	1.12	1.42	0.99	1.07	1.08	1163000	1035000	1.00	0.89	11	11	3	Carbamidomethylation; iTRAQ 8plex (K N-term)	40151	PREDICTED: ADP ATP carrier protein mitochondrial [Vitis vinifera].
563	18733	Pp3c17_16040V3.1.p	3.88	269.65	987900	1102000	1398000	977400	1060000	1067000	1.00	1.12	1.42	0.99	1.07	1.08	1163000	1035000	1.00	0.89	10	11	3	Carbamidomethylation; iTRAQ 8plex (K N-term)	41371	ADP/ATP carrier protein 2 [Arabidopsis thaliana].
563	18734	Pp3c17_16070V3.1.p	3.88	269.65	987900	1102000	1398000	977400	1060000	1067000	1.00	1.12	1.42	0.99	1.07	1.08	1163000	1035000	1.00	0.89	10	11	3	Carbamidomethylation; iTRAQ 8plex (K N-term)	41371	PREDICTED: ADP ATP carrier protein 1 mitochondrial [Camelina sativa].
376	18852	Pp3c7_19850V3.1.p	1.18	269.61	8203000	7738000	7179000	6765000	7422000	8430000	1.00	0.94	0.88	0.82	0.90	1.03	7707000	7539000	1.00	0.98	41	11	10	Carbamidomethylation; iTRAQ 8plex (K N-term)	31111	hypothetical protein SELMODRAFT_102916 [Selaginella moellendorffii].
376	18853	Pp3c7_19830V3.1.p	1.18	269.61	8203000	7738000	7179000	6765000	7422000	8430000	1.00	0.94	0.88	0.82	0.90	1.03	7707000	7539000	1.00	0.98	41	11	10	Carbamidomethylation; iTRAQ 8plex (K N-term)	31111	putative intracellular pathogenesis-related protein [Picea glauca].
364	19205	Pp3c4_11800V3.1.p	4.69	269.43	9805000	9574000	9849000	13390000	9342000	10910000	1.00	0.98	1.00	1.37	0.95	1.11	9743000	11210000	1.00	1.15	38	12	12	iTRAQ 8plex (K N-term)	29373	Pp3c4_11800V3.1.p
363	19483	Pp3c8_1940V3.1.p	1.92	269.37	5036000	5147000	4462000	4810000	5101000	4237000	1.00	1.02	0.89	0.96	1.01	0.84	4881000	4716000	1.00	0.97	16	12	8	iTRAQ 8plex (K N-term)	23898	PREDICTED: cytochrome b6-f complex iron-sulfur subunit chloroplastic isoform X1 [Phoenix dactylifera].
365	18991	Pp3c14_15700V3.1.p	0.13	269.12	12030000	11900000	11280000	11250000	12690000	11370000	1.00	0.99	0.94	0.94	1.05	0.95	11740000	11770000	1.00	1	48	12	12	Carbamidomethylation; iTRAQ 8plex (K N-term)	31388	PREDICTED: 40S ribosomal protein SA-like [Jatropha curcas].
365	18992	Pp3c14_15680V3.1.p	0.13	269.12	12030000	11900000	11280000	11250000	12690000	11370000	1.00	0.99	0.94	0.94	1.05	0.95	11740000	11770000	1.00	1	48	12	12	Carbamidomethylation; iTRAQ 8plex (K N-term)	31404	unknown [Picea sitchensis].
365	18993	Pp3c14_17310V3.1.p	0.13	269.12	12030000	11900000	11280000	11250000	12690000	11370000	1.00	0.99	0.94	0.94	1.05	0.95	11740000	11770000	1.00	1	48	12	12	Carbamidomethylation; iTRAQ 8plex (K N-term)	31388	PREDICTED: 40S ribosomal protein SA [Cucumis sativus].
365	18994	Pp3c17_17600V3.1.p	0.13	269.12	12030000	11900000	11280000	11250000	12690000	11370000	1.00	0.99	0.94	0.94	1.05	0.95	11740000	11770000	1.00	1	47	12	12	Carbamidomethylation; iTRAQ 8plex (K N-term)	31479	40S ribosomal SA [Gossypium arboreum].
365	18995	Pp3c14_15670V3.1.p	0.13	269.12	12030000	11900000	11280000	11250000	12690000	11370000	1.00	0.99	0.94	0.94	1.05	0.95	11740000	11770000	1.00	1	45	12	12	Carbamidomethylation; iTRAQ 8plex (K N-term)	33032	PREDICTED: 40S ribosomal protein SA-like [Jatropha curcas].
428	19960	Pp3c14_7080V3.1.p	0.34	269.08	4044000	3911000	2188000	3222000	3423000	2938000	1.00	0.97	0.54	0.80	0.85	0.73	3381000	3194000	1.00	0.94	78	10	6	iTRAQ 8plex (K N-term)	11507	PREDICTED: 60S acidic ribosomal protein P2 [Solanum lycopersicum].
805	19019	Pp3c1_23410V3.1.p	4.5	269.06	5108000	5008000	4775000	6492000	4778000	5415000	1.00	0.98	0.93	1.27	0.94	1.06	4963000	5562000	1.00	1.12	37	9	9	iTRAQ 8plex (K N-term)	40956	PREDICTED: uncharacterized protein LOC105647545 [Jatropha curcas].
517	19069	Pp3c19_20720V3.1.p	8.53	269.03	8305000	9082000	9850000	8841000	6555000	6621000	1.00	1.09	1.19	1.06	0.79	0.80	9079000	7339000	1.00	0.81	33	11	11	iTRAQ 8plex (K N-term)	51109	hypothetical protein [Calothrix parietina].
396	18879	Pp3c19_17570V3.1.p	4.58	268.99	7238000	7342000	6686000	7969000	7526000	6947000	1.00	1.01	0.92	1.10	1.04	0.96	7089000	7481000	1.00	1.06	34	13	10	iTRAQ 8plex (K N-term)	26365	PREDICTED: protein THYLAKOID FORMATION1 chloroplastic-like [Pyrus x bretschneideri].
619	18753	Pp3c17_16790V3.1.p	0.84	268.97	4730000	4966000	3852000	4529000	4944000	3724000	1.00	1.05	0.81	0.96	1.05	0.79	4516000	4399000	1.00	0.97	50	15	15	iTRAQ 8plex (K N-term)	37480	predicted protein [Micromonas pusilla CCMP1545].
553	19511	Pp3c8_16740V3.1.p	1.94	268.22	7507000	7703000	9111000	8791000	7727000	8682000	1.00	1.03	1.21	1.17	1.03	1.16	8107000	8401000	1.00	1.04	30	10	10	iTRAQ 8plex (K N-term)	44868	PREDICTED: RNA-binding protein CP29B chloroplastic-like [Setaria italica].
626	19104	Pp3c18_17380V3.1.p	1.23	268.15	6749000	6941000	6250000	6705000	6318000	6657000	1.00	1.03	0.93	0.99	0.94	0.99	6647000	6560000	1.00	0.99	53	10	10	iTRAQ 8plex (K N-term)	24496	unknown [Picea sitchensis].
441	18920	Pp3c11_9120V3.1.p	3.59	268.01	4839000	4785000	4652000	4920000	4964000	4675000	1.00	0.99	0.96	1.02	1.03	0.97	4759000	4853000	1.00	1.02	27	12	7	iTRAQ 8plex (K N-term)	36161	PREDICTED: triosephosphate isomerase chloroplastic [Nicotiana tomentosiformis].
597	19604	Pp3c1_35660V3.1.p	0.42	267.91	3339000	3530000	2739000	3831000	3360000	2638000	1.00	1.06	0.82	1.15	1.01	0.79	3203000	3276000	1.00	1.02	38	9	5	iTRAQ 8plex (K N-term)	17415	PREDICTED: transcription factor BTF3 homolog 4 [Prunus mume].
599	20670	Pp3c21_4230V3.1.p	0.02	267.89	1955000	1947000	1243000	1736000	1871000	1451000	1.00	1.00	0.64	0.89	0.96	0.74	1715000	1686000	1.00	0.98	41	5	3	iTRAQ 8plex (K N-term)	17169	na
399	19557	Pp3c23_11680V3.1.p	7.45	267.8	2697000	2880000	2513000	3270000	2908000	2784000	1.00	1.07	0.93	1.21	1.08	1.03	2715000	2989000	1.00	1.1	30	9	7	iTRAQ 8plex (K N-term)	27499	unknown [Picea sitchensis].
415	18668	Pp3c11_9510V3.1.p	2.1	267.74	5770000	5776000	5554000	6283000	5625000	5606000	1.00	1.00	0.96	1.09	0.97	0.97	5700000	5838000	1.00	1.02	42	15	15	iTRAQ 8plex (K N-term)	49021	unknown [Picea sitchensis].
300	18722	Pp3c8_3520V3.1.p	1.74	267.47	978800	1017000	1020000	1456000	994600	878700	1.00	1.04	1.04	1.49	1.02	0.90	1005000	1110000	1.00	1.1	13	14	3	iTRAQ 8plex (K N-term)	41257	PREDICTED: ATP synthase gamma chain 1 chloroplastic [Camelina sativa].
291	19244	Pp3c18_10730V3.1.p	0.32	267.41	447600	613200	354900	606600	602000	290600	1.00	1.37	0.79	1.36	1.35	0.65	471900	499700	1.00	1.06	3	10	1	iTRAQ 8plex (K N-term)	25965	PREDICTED: photosystem I reaction center subunit III chloroplastic [Eucalyptus grandis].
590	19845	Pp3c26_6930V3.1.p	8.23	267.34	10980000	11490000	10290000	20810000	13210000	13120000	1.00	1.05	0.94	1.90	1.20	1.20	10920000	15710000	1.00	1.44	36	7	7	Carbamidomethylation; iTRAQ 8plex (K N-term); Oxidation (M)	28931	carbonic anhydrase [Dechloromonas aromatica].
590	19846	Pp3c26_6890V3.1.p	8.23	267.34	10980000	11490000	10290000	20810000	13210000	13120000	1.00	1.05	0.94	1.90	1.20	1.20	10920000	15710000	1.00	1.44	36	7	7	Carbamidomethylation; iTRAQ 8plex (K N-term); Oxidation (M)	28931	carbonic anhydrase [Nitrosomonas sp. Is79A3].
590	19847	Pp3c26_6810V3.1.p	8.23	267.34	10980000	11490000	10290000	20810000	13210000	13120000	1.00	1.05	0.94	1.90	1.20	1.20	10920000	15710000	1.00	1.44	36	7	7	Carbamidomethylation; iTRAQ 8plex (K N-term); Oxidation (M)	28931	carbonic anhydrase putative [Ricinus communis].
590	19848	Pp3c26_6990V3.1.p	8.23	267.34	10980000	11490000	10290000	20810000	13210000	13120000	1.00	1.05	0.94	1.90	1.20	1.20	10920000	15710000	1.00	1.44	36	7	7	Carbamidomethylation; iTRAQ 8plex (K N-term); Oxidation (M)	28931	hypothetical protein [Paenibacillus sp. FSL R7-0273].
454	19313	Pp3c26_10990V3.1.p	0.51	267.2	2099000	2030000	1666000	1875000	2025000	1803000	1.00	0.97	0.79	0.89	0.96	0.86	1932000	1901000	1.00	0.98	31	10	3	iTRAQ 8plex (K N-term)	19494	hypothetical protein CARUB_v10018063mg [Capsella rubella].
349	18949	Pp3c2_38020V3.1.p	4.18	267.12	10340000	10360000	10580000	8150000	10290000	10370000	1.00	1.00	1.02	0.79	0.99	1.00	10430000	9605000	1.00	0.92	30	13	8	iTRAQ 8plex (K N-term)	27066	triosephosphate isomerase putative [Ricinus communis].
931	19298	Pp3c4_13300V3.1.p	1.52	266.83	4288000	4184000	4143000	4094000	3911000	4424000	1.00	0.98	0.97	0.95	0.91	1.03	4205000	4143000	1.00	0.99	29	9	9	iTRAQ 8plex (K N-term)	49958	unnamed protein product partial [Vitis vinifera].
754	19248	Pp3c20_8620V3.1.p	1.19	266.72	3335000	3178000	3659000	3629000	3177000	3564000	1.00	0.95	1.10	1.09	0.95	1.07	3391000	3457000	1.00	1.02	25	9	9	iTRAQ 8plex (K N-term)	46069	hypothetical protein AALP_AA7G054700 [Arabis alpina].
556	20669	Pp3c18_13090V3.1.p	0.94	266.61	9053000	8615000	6601000	9353000	8962000	6856000	1.00	0.95	0.73	1.03	0.99	0.76	8090000	8390000	1.00	1.04	56	6	6	Carbamidomethylation; iTRAQ 8plex (K N-term); Oxidation (M)	17242	plastocyanin precursor [Pediastrum duplex].
835	19517	Pp3c21_18980V3.1.p	1.31	266.43	2606000	2543000	3290000	2887000	2539000	3363000	1.00	0.98	1.26	1.11	0.97	1.29	2813000	2930000	1.00	1.04	30	9	8	iTRAQ 8plex (K N-term)	32009	hypothetical protein EUGRSUZ_H03302 [Eucalyptus grandis].
793	19091	Pp3c21_11930V3.1.p	3.27	266.33	2849000	2804000	3430000	3233000	2851000	3884000	1.00	0.98	1.20	1.13	1.00	1.36	3028000	3323000	1.00	1.1	25	9	9	iTRAQ 8plex (K N-term)	51386	PREDICTED: acetylornithine aminotransferase mitochondrial [Beta vulgaris subsp. vulgaris].
603	19118	Pp3c23_6150V3.1.p	0.92	266.11	11760000	12840000	15710000	10370000	12550000	16140000	1.00	1.09	1.34	0.88	1.07	1.37	13440000	13020000	1.00	0.97	63	9	9	iTRAQ 8plex (K N-term); Oxidation (M)	21849	PREDICTED: 40S ribosomal protein S5 [Amborella trichopoda].
603	19119	Pp3c24_18880V3.1.p	0.92	266.11	11760000	12840000	15710000	10370000	12550000	16140000	1.00	1.09	1.34	0.88	1.07	1.37	13440000	13020000	1.00	0.97	63	9	9	iTRAQ 8plex (K N-term); Oxidation (M)	21849	PREDICTED: 40S ribosomal protein S5 [Phoenix dactylifera].
603	19120	Pp3c8_16820V3.1.p	0.92	266.11	11760000	12840000	15710000	10370000	12550000	16140000	1.00	1.09	1.34	0.88	1.07	1.37	13440000	13020000	1.00	0.97	63	9	9	iTRAQ 8plex (K N-term); Oxidation (M)	21849	PREDICTED: 40S ribosomal protein S5 [Phoenix dactylifera].
603	19121	Pp3c8_16860V3.1.p	0.92	266.11	11760000	12840000	15710000	10370000	12550000	16140000	1.00	1.09	1.34	0.88	1.07	1.37	13440000	13020000	1.00	0.97	63	9	9	iTRAQ 8plex (K N-term); Oxidation (M)	21849	PREDICTED: 40S ribosomal protein S5-like [Oryza brachyantha].
603	19122	Pp3c20_18970V3.1.p	0.92	266.11	11760000	12840000	15710000	10370000	12550000	16140000	1.00	1.09	1.34	0.88	1.07	1.37	13440000	13020000	1.00	0.97	63	9	9	iTRAQ 8plex (K N-term); Oxidation (M)	21849	hypothetical protein PHAVU_007G264200g [Phaseolus vulgaris].
993	19309	Pp3c7_16670V3.1.p	2.43	266.04	4859000	4780000	4109000	4401000	4665000	5398000	1.00	0.98	0.85	0.91	0.96	1.11	4582000	4822000	1.00	1.05	37	9	9	iTRAQ 8plex (K N-term)	34947	PREDICTED: cytochrome c1-2 heme protein mitochondrial isoform X2 [Glycine max].
575	19460	Pp3c3_13470V3.1.p	1.05	266	4751000	4634000	4015000	6595000	4733000	3398000	1.00	0.98	0.85	1.39	1.00	0.72	4467000	4908000	1.00	1.1	41	11	7	iTRAQ 8plex (K N-term)	25902	PREDICTED: uncharacterized protein LOC103427086 [Malus domestica].
704	19109	Pp3c23_18440V3.1.p	2.81	265.9	1334000	1375000	1158000	1224000	1280000	1197000	1.00	1.03	0.87	0.92	0.96	0.90	1289000	1234000	1.00	0.96	26	9	5	iTRAQ 8plex (K N-term)	34082	Late embryogenesis abundant protein Lea14-A putative [Ricinus communis].
287	19376	Pp3c21_8800V3.1.p	4.65	265.77	3309000	3968000	4818000	2574000	3522000	4011000	1.00	1.20	1.46	0.78	1.06	1.21	4031000	3369000	1.00	0.84	3	10	1	iTRAQ 8plex (K N-term)	26094	na
449	18834	Pp3c19_3060V3.1.p	0.2	265.64	6075000	6078000	7440000	5364000	6212000	8484000	1.00	1.00	1.22	0.88	1.02	1.40	6531000	6687000	1.00	1.02	25	12	7	iTRAQ 8plex (K N-term)	43225	PREDICTED: S-adenosylmethionine synthase-like [Brassica oleracea var. oleracea].
380	19238	Pp3c2_18620V3.1.p	1.62	265.4	1144000	1324000	1165000	1073000	1178000	1278000	1.00	1.16	1.02	0.94	1.03	1.12	1211000	1176000	1.00	0.97	6	11	1	iTRAQ 8plex (K N-term)	19418	PREDICTED: 40S ribosomal protein S10-like [Elaeis guineensis].
866	19499	Pp3c27_7790V3.1.p	0.98	265.03	3559000	3182000	2741000	3438000	2829000	2947000	1.00	0.89	0.77	0.97	0.79	0.83	3161000	3071000	1.00	0.97	89	6	6	iTRAQ 8plex (K N-term)	16172	hypothetical protein SELMODRAFT_59528 partial [Selaginella moellendorffii].
834	19410	Pp3c22_1860V3.1.p	4.95	264.88	775100	744800	880400	934000	759200	1105000	1.00	0.96	1.14	1.20	0.98	1.43	800100	932700	1.00	1.17	11	8	2	iTRAQ 8plex (K N-term)	24397	unknown [Picea sitchensis].
641	19188	Pp3c14_8600V3.1.p	0.27	264.86	2357000	2281000	2709000	1940000	2331000	3365000	1.00	0.97	1.15	0.82	0.99	1.43	2449000	2545000	1.00	1.04	24	10	4	iTRAQ 8plex (K N-term)	21438	LOC100284304 [Zea mays].
650	19643	Pp3c14_8480V3.1.p	3.13	264.43	1660000	1638000	1324000	1337000	1426000	1546000	1.00	0.99	0.80	0.81	0.86	0.93	1541000	1437000	1.00	0.93	6	8	1	iTRAQ 8plex (K N-term)	26193	Os05g0435700 [Oryza sativa Japonica Group].
677	18904	Pp3c22_15050V3.1.p	2.16	264.4	4572000	4604000	4029000	4708000	4008000	4004000	1.00	1.01	0.88	1.03	0.88	0.88	4402000	4240000	1.00	0.96	34	12	12	iTRAQ 8plex (K N-term)	45911	hypothetical protein [Aphanizomenon flos-aquae].
679	18832	Pp3c6_27580V3.1.p	3.44	264.07	2240000	2241000	2654000	3067000	2235000	2559000	1.00	1.00	1.18	1.37	1.00	1.14	2426000	2670000	1.00	1.1	33	11	11	iTRAQ 8plex (K N-term)	53525	unnamed protein product partial [Vitis vinifera].
375	18577	Pp3c27_7320V3.1.p	1.97	263.95	7431000	7480000	9848000	8064000	8604000	9274000	1.00	1.01	1.33	1.09	1.16	1.25	8253000	8647000	1.00	1.05	20	18	18	iTRAQ 8plex (K N-term)	106220	PREDICTED: alanine--tRNA ligase [Vitis vinifera].
611	18794	Pp3c14_23440V3.1.p	0.31	263.24	417400	411000	970600	981900	396500	477600	1.00	0.98	2.33	2.35	0.95	1.14	599700	618700	1.00	1.03	3	10	1	iTRAQ 8plex (K N-term)	41401	ADP ATP carrier protein mitochondrial [Solanum tuberosum].
473	19885	Pp3c6_20310V3.1.p	3.42	263.22	1563000	1582000	1235000	1350000	1455000	1221000	1.00	1.01	0.79	0.86	0.93	0.78	1484000	1342000	1.00	0.9	61	10	4	iTRAQ 8plex (K N-term)	11359	PREDICTED: 60S acidic ribosomal protein P2 [Vitis vinifera].
757	19521	Pp3c3_10250V3.1.p	25.92	263.04	6779000	6931000	6809000	4735000	4340000	4630000	1.00	1.02	1.00	0.70	0.64	0.68	6840000	4568000	1.00	0.67	44	7	7	iTRAQ 8plex (K N-term)	30896	unknown [Picea sitchensis].
152	19754	Pp3c13_6860V3.1.p	4.34	262.84	18600000	19480000	13660000	12330000	18810000	12290000	1.00	1.05	0.73	0.66	1.01	0.66	17250000	14480000	1.00	0.84	57	11	11	iTRAQ 8plex (K N-term); Oxidation (M)	13772	Pp3c13_6860V3.1.p
653	18773	Pp3c12_320V3.1.p	4.67	262.66	874100	890900	1039000	985900	942100	1097000	1.00	1.02	1.19	1.13	1.08	1.26	934600	1009000	1.00	1.08	10	13	5	iTRAQ 8plex (K N-term)	65499	PREDICTED: plastidial pyruvate kinase 2 [Vitis vinifera].
200	1288	PhpapaCp054	6.71	262.28	24670000	28710000	29760000	24280000	27160000	22350000	1.00	1.16	1.21	0.98	1.10	0.91	27710000	24600000	1.00	0.89	52	17	17	iTRAQ 8plex (K N-term)	21035	NP_904217.1 atpF ATP synthase CF0 B subunit
678	18986	Pp3c18_3230V3.1.p	3.13	262.08	3802000	3583000	3267000	3469000	3298000	3468000	1.00	0.94	0.86	0.91	0.87	0.91	3551000	3412000	1.00	0.96	44	12	10	iTRAQ 8plex (K N-term)	34028	PREDICTED: uncharacterized protein LOC105642435 isoform X2 [Jatropha curcas].
326	18854	Pp3c14_9190V3.1.p	0.01	262.05	9452000	10310000	7586000	8571000	10450000	8263000	1.00	1.09	0.80	0.91	1.11	0.87	9116000	9096000	1.00	1	33	13	8	iTRAQ 8plex (K N-term)	31734	PREDICTED: uncharacterized protein LOC102626987 [Citrus sinensis].
624	18916	Pp3c23_16530V3.1.p	17.07	261.96	8797000	9240000	7879000	6291000	6183000	6290000	1.00	1.05	0.90	0.72	0.70	0.72	8639000	6254000	1.00	0.72	23	11	11	iTRAQ 8plex (K N-term)	63133	PREDICTED: purple acid phosphatase 15 [Brachypodium distachyon].
561	18768	Pp3c15_23960V3.1.p	2.66	261.53	2931000	3025000	3447000	2815000	3137000	3068000	1.00	1.03	1.18	0.96	1.07	1.05	3134000	3006000	1.00	0.96	21	11	7	iTRAQ 8plex (K N-term)	54946	6-phosphogluconate dehydrogenase [Morus notabilis].
681	18937	Pp3c16_5410V3.1.p	4	261.47	3697000	3590000	3632000	4128000	3423000	4216000	1.00	0.97	0.98	1.12	0.93	1.14	3639000	3922000	1.00	1.08	28	9	9	iTRAQ 8plex (K N-term)	46965	PREDICTED: uncharacterized protein LOC103704712 isoform X2 [Phoenix dactylifera].
827	19773	Pp3c1_22120V3.1.p	2.08	261.39	5608000	4866000	4413000	4826000	5011000	5738000	1.00	0.87	0.79	0.86	0.89	1.02	4962000	5192000	1.00	1.05	40	7	6	iTRAQ 8plex (K N-term)	29183	PREDICTED: ferritin-3 chloroplastic-like [Phoenix dactylifera].
1096	20240	Pp3c1_15400V3.1.p	0.39	261.39	4835000	4393000	3345000	4900000	4085000	3364000	1.00	0.91	0.69	1.01	0.84	0.70	4191000	4153000	1.00	0.99	60	5	5	iTRAQ 8plex (K N-term)	11198	PREDICTED: probable steroid-binding protein 3 [Populus euphratica].
391	18756	Pp3c12_20650V3.1.p	0.58	261.38	3731000	3862000	4534000	3446000	4055000	4454000	1.00	1.04	1.22	0.92	1.09	1.19	4043000	3985000	1.00	0.99	15	11	5	iTRAQ 8plex (K N-term)	43275	NADPH-protochlorophyllide-oxidoreductase [Pinus mugo].
1059	18973	Pp3c9_1620V3.1.p	3.8	261.33	2519000	2318000	2942000	3368000	2320000	3220000	1.00	0.92	1.17	1.34	0.92	1.28	2593000	2969000	1.00	1.14	25	9	9	iTRAQ 8plex (K N-term)	62793	polyphenol oxidase [Oryza rufipogon].
543	18968	Pp3c16_13180V3.1.p	5.58	261.28	105100	119300	122900	78650	111900	107000	1.00	1.14	1.17	0.75	1.07	1.02	115800	99200	1.00	0.86	3	10	1	iTRAQ 8plex (K N-term)	34853	hypothetical protein CHLNCDRAFT_31033 [Chlorella variabilis].
765	19023	Pp3c24_4080V3.1.p	0.88	261.25	2962000	3060000	2728000	2984000	2885000	2787000	1.00	1.03	0.92	1.01	0.97	0.94	2917000	2885000	1.00	0.99	25	9	8	iTRAQ 8plex (K N-term)	52196	PREDICTED: ras GTPase-activating protein-binding protein 2 isoform X1 [Gossypium raimondii].
530	19172	Pp3c21_6510V3.1.p	16.37	261.13	11640000	11260000	11570000	11930000	11980000	12240000	1.00	0.97	0.99	1.02	1.03	1.05	11490000	12050000	1.00	1.05	54	9	9	iTRAQ 8plex (K N-term)	16380	na
530	19173	Pp3c21_6480V3.1.p	16.37	261.13	11640000	11260000	11570000	11930000	11980000	12240000	1.00	0.97	0.99	1.02	1.03	1.05	11490000	12050000	1.00	1.05	54	9	9	iTRAQ 8plex (K N-term)	16380	na
881	19093	Pp3c8_16970V3.1.p	1.37	260.89	543300	536300	668400	572900	547400	696200	1.00	0.99	1.23	1.05	1.01	1.28	582600	605500	1.00	1.04	6	9	3	iTRAQ 8plex (K N-term)	62667	PREDICTED: threonine synthase chloroplastic-like [Pyrus x bretschneideri].
732	18952	Pp3c20_8810V3.1.p	3.29	260.8	4707000	4366000	5194000	5986000	4246000	5627000	1.00	0.93	1.10	1.27	0.90	1.20	4755000	5286000	1.00	1.11	34	10	10	iTRAQ 8plex (K N-term)	42037	hypothetical protein SELMODRAFT_166509 [Selaginella moellendorffii].
815	19234	Pp3c4_17740V3.1.p	1.26	260.65	4808000	4457000	4448000	5225000	4378000	4452000	1.00	0.93	0.93	1.09	0.91	0.93	4571000	4685000	1.00	1.02	32	8	8	iTRAQ 8plex (K N-term)	36668	PREDICTED: tryptophan synthase alpha chain [Sesamum indicum].
1101	19185	Pp3c9_24300V3.1.p	0.22	260.54	3687000	3373000	3655000	3160000	3250000	4327000	1.00	0.91	0.99	0.86	0.88	1.17	3571000	3579000	1.00	1	35	9	9	iTRAQ 8plex (K N-term)	31951	PREDICTED: uracil phosphoribosyltransferase [Cicer arietinum].
352	18990	Pp3c5_24660V3.1.p	6.26	260.36	5598000	5441000	5609000	5431000	5349000	5542000	1.00	0.97	1.00	0.97	0.96	0.99	5549000	5441000	1.00	0.98	39	13	8	iTRAQ 8plex (K N-term)	22997	hypothetical protein AMTR_s00045p00043360 [Amborella trichopoda].
529	2640	PhpapaCp046	1.6	260.12	15530000	13670000	13160000	12870000	15420000	12700000	1.00	0.88	0.85	0.83	0.99	0.82	14120000	13670000	1.00	0.97	23	8	8	iTRAQ 8plex (K N-term); Oxidation (M)	38811	NP_904209.1 psbA photosystem II protein D1
1103	19512	Pp3c2_31920V3.1.p	2.85	259.8	1677000	1652000	1371000	1709000	1349000	1312000	1.00	0.99	0.82	1.02	0.80	0.78	1566000	1457000	1.00	0.93	66	7	7	iTRAQ 8plex (K N-term)	16828	Pp3c2_31920V3.1.p
285	18607	Pp3c16_18710V3.1.p	13.24	259.74	11560000	11330000	13750000	10240000	7412000	7477000	1.00	0.98	1.19	0.89	0.64	0.65	12210000	8375000	1.00	0.69	38	15	15	iTRAQ 8plex (K N-term)	52900	Pp3c16_18710V3.1.p
500	19092	Pp3c16_20070V3.1.p	3.7	259.61	803400	770900	1015000	981700	792500	1200000	1.00	0.96	1.26	1.22	0.99	1.49	863100	991300	1.00	1.15	16	11	3	iTRAQ 8plex (K N-term)	21421	unknown [Picea sitchensis].
550	19781	Pp3c24_4100V3.1.p	0.04	259.14	3653000	3526000	3219000	3756000	3192000	3467000	1.00	0.97	0.88	1.03	0.87	0.95	3466000	3472000	1.00	1	59	9	7	Carbamidomethylation; iTRAQ 8plex (K N-term)	15650	copper/zinc-superoxide dismutase [Grimmia pilifera].
564	19191	Pp3c13_19780V3.1.p	0.62	258.77	5125000	5551000	6916000	4965000	5129000	7138000	1.00	1.08	1.35	0.97	1.00	1.39	5864000	5749000	1.00	0.98	40	12	12	iTRAQ 8plex (K N-term)	22923	PREDICTED: 40S ribosomal protein S9-2 [Jatropha curcas].
564	19192	Pp3c4_15290V3.1.p	0.62	258.77	5125000	5551000	6916000	4965000	5129000	7138000	1.00	1.08	1.35	0.97	1.00	1.39	5864000	5749000	1.00	0.98	40	12	12	iTRAQ 8plex (K N-term)	23039	PREDICTED: 40S ribosomal protein S9-2-like isoform X1 [Populus euphratica].
564	19193	Pp3c12_9190V3.1.p	0.62	258.77	5125000	5551000	6916000	4965000	5129000	7138000	1.00	1.08	1.35	0.97	1.00	1.39	5864000	5749000	1.00	0.98	40	12	12	iTRAQ 8plex (K N-term)	23025	unknown [Picea sitchensis].
564	19194	Pp3c3_23720V3.1.p	0.62	258.77	5125000	5551000	6916000	4965000	5129000	7138000	1.00	1.08	1.35	0.97	1.00	1.39	5864000	5749000	1.00	0.98	40	12	12	iTRAQ 8plex (K N-term)	23039	PREDICTED: 40S ribosomal protein S9-2 [Vitis vinifera].
586	19129	Pp3c19_12890V3.1.p	0.39	258.49	1750000	1802000	3142000	2163000	1854000	2296000	1.00	1.03	1.79	1.24	1.06	1.31	2231000	2104000	1.00	0.94	22	9	5	iTRAQ 8plex (K N-term)	44890	PREDICTED: fructose-1 6-bisphosphatase chloroplastic-like [Eucalyptus grandis].
373	18699	Pp3c2_15490V3.1.p	2.89	258.46	1766000	1590000	1983000	2001000	1655000	2056000	1.00	0.90	1.12	1.13	0.94	1.16	1780000	1904000	1.00	1.07	14	13	4	iTRAQ 8plex (K N-term)	47207	PREDICTED: magnesium-chelatase subunit ChlI chloroplastic [Elaeis guineensis].
320	18763	Pp3c21_14540V3.1.p	7.9	258.44	9527000	10110000	9982000	10440000	10380000	9992000	1.00	1.06	1.05	1.10	1.09	1.05	9874000	10270000	1.00	1.04	30	13	10	iTRAQ 8plex (K N-term)	33338	hypothetical protein EUTSA_v10002049mg [Eutrema salsugineum].
666	19639	Pp3c14_8590V3.1.p	6.49	257.92	1800000	2254000	1536000	1192000	1886000	1240000	1.00	1.25	0.85	0.66	1.05	0.69	1864000	1439000	1.00	0.77	21	8	3	iTRAQ 8plex (K N-term)	16885	PREDICTED: calmodulin [Vitis vinifera].
703	19214	Pp3c7_10220V3.1.p	1.97	257.81	4008000	4048000	3983000	4042000	3793000	4062000	1.00	1.01	0.99	1.01	0.95	1.01	4013000	3966000	1.00	0.99	28	11	8	iTRAQ 8plex (K N-term)	39654	unknown [Picea sitchensis].
703	19215	Pp3c7_10150V3.1.p	1.97	257.81	4008000	4048000	3983000	4042000	3793000	4062000	1.00	1.01	0.99	1.01	0.95	1.01	4013000	3966000	1.00	0.99	28	11	8	iTRAQ 8plex (K N-term)	39654	hypothetical protein SOVF_053910 [Spinacia oleracea].
522	18622	Pp3c27_3970V3.1.p	2.43	257.56	4408000	4566000	5955000	4948000	4727000	6704000	1.00	1.04	1.35	1.12	1.07	1.52	4976000	5460000	1.00	1.1	29	16	16	iTRAQ 8plex (K N-term)	70082	glucose-6-phosphate isomerase putative [Ricinus communis].
478	18669	Pp3c12_10460V3.1.p	2.27	257.46	532600	552200	656800	469100	569800	606200	1.00	1.04	1.23	0.88	1.07	1.14	580600	548400	1.00	0.94	9	13	3	iTRAQ 8plex (K N-term)	55681	PREDICTED: 6-phosphogluconate dehydrogenase decarboxylating 3 [Tarenaya hassleriana].
465	18724	Pp3c6_15310V3.1.p	0.66	257.04	6841000	6721000	7368000	6623000	6677000	7967000	1.00	0.98	1.08	0.97	0.98	1.16	6977000	7089000	1.00	1.02	48	13	11	Carbamidomethylation; iTRAQ 8plex (K N-term)	33612	PREDICTED: probable rhamnose biosynthetic enzyme 1 [Nelumbo nucifera].
465	18725	Pp3c6_15300V3.1.p	0.66	257.04	6841000	6721000	7368000	6623000	6677000	7967000	1.00	0.98	1.08	0.97	0.98	1.16	6977000	7089000	1.00	1.02	48	13	11	Carbamidomethylation; iTRAQ 8plex (K N-term)	33612	PREDICTED: trifunctional UDP-glucose 4 6-dehydratase/UDP-4-keto-6-deoxy-D-glucose 3 5-epimerase/UDP-4-keto-L-rhamnose-reductase RHM1-like [Tarenaya hassleriana].
606	19878	Pp3c1_29630V3.1.p	6.02	257	228100	245700	278700	185000	235100	237700	1.00	1.08	1.22	0.81	1.03	1.04	250800	219300	1.00	0.87	3	7	1	iTRAQ 8plex (K N-term)	42015	fructose 1 6 bisphosphate aldolase class 1 [Carica papaya].
606	19879	Pp3c1_29650V3.1.p	6.02	257	228100	245700	278700	185000	235100	237700	1.00	1.08	1.22	0.81	1.03	1.04	250800	219300	1.00	0.87	3	7	1	iTRAQ 8plex (K N-term)	42015	PREDICTED: fructose-bisphosphate aldolase 1 chloroplastic isoform X1 [Gossypium raimondii].
499	19096	Pp3c21_13430V3.1.p	6.92	256.78	6134	6762	6423	6553	7153	6762	1.00	1.10	1.05	1.07	1.17	1.10	6440	6823	1.00	1.06	11	10	1	iTRAQ 8plex (K N-term)	25113	PREDICTED: ATP synthase subunit O mitochondrial [Nicotiana sylvestris].
407	19289	Pp3c6_10280V3.1.p	0.19	256.46	5753000	5765000	6853000	6490000	5844000	5921000	1.00	1.00	1.19	1.13	1.02	1.03	6124000	6085000	1.00	0.99	17	12	7	iTRAQ 8plex (K N-term)	33975	uncharacterized protein LOC100799358 [Glycine max].
935	19507	Pp3c4_29000V3.1.p	15.75	256.16	3994000	4254000	4012000	3824000	3652000	3726000	1.00	1.06	1.00	0.96	0.91	0.93	4087000	3734000	1.00	0.91	28	7	7	iTRAQ 8plex (K N-term)	41863	hypothetical protein PDE_08974 [Penicillium oxalicum 114-2].
806	19166	Pp3c5_3030V3.1.p	1.43	255.89	1209000	1119000	1153000	1549000	1087000	1077000	1.00	0.93	0.95	1.28	0.90	0.89	1160000	1238000	1.00	1.07	16	10	4	iTRAQ 8plex (K N-term)	40258	PREDICTED: phosphoribosylformylglycinamidine cyclo-ligase chloroplastic [Sesamum indicum].
519	19075	Pp3c16_21460V3.1.p	8.88	255.81	8922000	9174000	10240000	7345000	8486000	8878000	1.00	1.03	1.15	0.82	0.95	1.00	9521000	8237000	1.00	0.87	39	11	11	iTRAQ 8plex (K N-term)	35250	polyphosphoinositide binding protein [Zea mays].
610	18636	Pp3c3_16990V3.1.p	3.58	255.66	4566000	4706000	4640000	4660000	4603000	5214000	1.00	1.03	1.02	1.02	1.01	1.14	4638000	4826000	1.00	1.04	30	14	12	iTRAQ 8plex (K N-term)	51173	Orotate phosphoribosyltransferase Orotidine-5'-phosphate decarboxylase [Zostera marina].
625	18910	Pp3c10_17760V3.1.p	1.27	255.6	6025000	5729000	5649000	5475000	5790000	6535000	1.00	0.95	0.94	0.91	0.96	1.08	5801000	5933000	1.00	1.02	34	10	10	Carbamidomethylation; iTRAQ 8plex (K N-term)	46883	PREDICTED: uncharacterized protein LOC101776668 [Setaria italica].
536	19307	Pp3c4_8140V3.1.p	1.68	255.49	8688000	8205000	7508000	10660000	8134000	7303000	1.00	0.94	0.86	1.23	0.94	0.84	8134000	8699000	1.00	1.07	52	9	9	iTRAQ 8plex (K N-term)	23117	FKBP-like peptidyl-prolyl cis-trans isomerase family protein isoform 2 [Theobroma cacao].
569	18663	Pp3c7_370V3.1.p	1.72	255	6239000	6477000	7690000	6180000	6255000	7193000	1.00	1.04	1.23	0.99	1.00	1.15	6802000	6543000	1.00	0.96	25	13	13	iTRAQ 8plex (K N-term)	82791	Eukaryotic translation initiation factor 3 subunit B [Gossypium arboreum].
424	18807	Pp3c2_34580V3.1.p	0.99	254.87	11380000	10740000	8620000	9945000	9970000	9853000	1.00	0.94	0.76	0.87	0.88	0.87	10240000	9923000	1.00	0.97	51	13	13	Carbamidomethylation; iTRAQ 8plex (K N-term)	32472	na
424	18808	Pp3c2_34620V3.1.p	0.99	254.87	11380000	10740000	8620000	9945000	9970000	9853000	1.00	0.94	0.76	0.87	0.88	0.87	10240000	9923000	1.00	0.97	51	13	13	Carbamidomethylation; iTRAQ 8plex (K N-term)	32472	Chain A Pterocartpus Angolensis Lectin Pal In Complex With The Dimmanoside Man(Alpha1-2)man.
870	20106	Pp3c16_8830V3.1.p	3.01	254.69	7192000	6860000	5254000	5467000	6834000	5207000	1.00	0.95	0.73	0.76	0.95	0.72	6435000	5836000	1.00	0.91	21	7	6	iTRAQ 8plex (K N-term)	29980	unknown [Picea sitchensis].
408	19812	Pp3c4_29510V3.1.p	2.93	254.21	4395000	5183000	3420000	7290000	6196000	3222000	1.00	1.18	0.78	1.66	1.41	0.73	4332000	5569000	1.00	1.29	23	11	6	iTRAQ 8plex (K N-term)	17853	Ferredoxin-thioredoxin reductase variable chain [Glycine soja].
798	19636	Pp3c12_23410V3.1.p	0.29	254.18	5183000	5310000	3700000	5675000	4853000	3523000	1.00	1.02	0.71	1.09	0.94	0.68	4731000	4684000	1.00	0.99	38	8	5	iTRAQ 8plex (K N-term)	17680	unknown [Medicago truncatula].
798	19637	Pp3c12_23420V3.1.p	0.29	254.18	5183000	5310000	3700000	5675000	4853000	3523000	1.00	1.02	0.71	1.09	0.94	0.68	4731000	4684000	1.00	0.99	38	8	5	iTRAQ 8plex (K N-term)	17767	PREDICTED: glycine-rich RNA-binding protein blt801 [Vitis vinifera].
817	19094	Pp3c8_9230V3.1.p	3.46	254.07	5075000	4456000	4068000	5047000	4833000	4541000	1.00	0.88	0.80	0.99	0.95	0.89	4533000	4807000	1.00	1.06	57	9	7	iTRAQ 8plex (K N-term)	17202	PREDICTED: 18.1 kDa class I heat shock protein-like [Malus domestica].
682	19138	Pp3c25_15060V3.1.p	0.15	253.72	5877000	6244000	5241000	5225000	6351000	5734000	1.00	1.06	0.89	0.89	1.08	0.98	5787000	5770000	1.00	1	41	10	10	Carbamidomethylation; iTRAQ 8plex (K N-term)	28488	PREDICTED: aminoacyl tRNA synthase complex-interacting multifunctional protein 1 [Jatropha curcas].
483	19425	Pp3c3_1020V3.1.p	1.75	253.6	15450000	16110000	13520000	14410000	15600000	13650000	1.00	1.04	0.87	0.93	1.01	0.88	15020000	14550000	1.00	0.97	35	10	10	iTRAQ 8plex (K N-term); Oxidation (M)	32369	NAD(P)-binding protein [Coccomyxa subellipsoidea C-169].
648	19275	Pp3c4_20470V3.1.p	1.74	253.53	4778000	4758000	3797000	6200000	4735000	3719000	1.00	1.00	0.79	1.30	0.99	0.78	4444000	4885000	1.00	1.1	48	8	8	iTRAQ 8plex (K N-term)	24158	PREDICTED: eukaryotic translation initiation factor 3 subunit J [Amborella trichopoda].
691	18890	Pp3c1_32910V3.1.p	0.4	253.25	5248000	5211000	7067000	5618000	5089000	6469000	1.00	0.99	1.35	1.07	0.97	1.23	5842000	5725000	1.00	0.98	34	11	11	iTRAQ 8plex (K N-term)	54062	PREDICTED: gamma aminobutyrate transaminase 3 chloroplastic [Erythranthe guttata].
235	19732	Pp3c16_16040V3.1.p	2.36	253.25	1617000	1277000	1180000	1932000	1365000	1245000	1.00	0.79	0.73	1.20	0.84	0.77	1358000	1514000	1.00	1.11	6	8	1	iTRAQ 8plex (K N-term)	30827	PREDICTED: chlorophyll a-b binding protein 8 chloroplastic [Nelumbo nucifera].
347	897	PhpapaCp039	2.18	253.14	10510000	10030000	19150000	11910000	21390000	12680000	1.00	0.95	1.82	1.13	2.03	1.21	13230000	15330000	1.00	1.16	17	14	13	iTRAQ 8plex (K N-term)	83140	NP_904202.1 psaA photosystem I P700 chlorophyll a apoprotein A1
656	18737	Pp3c2_34930V3.1.p	3	253.03	2682000	2696000	2874000	2310000	2793000	2762000	1.00	1.01	1.07	0.86	1.04	1.03	2751000	2622000	1.00	0.95	11	9	4	iTRAQ 8plex (K N-term)	52096	PREDICTED: enolase 1 chloroplastic [Vitis vinifera].
598	19498	Pp3c19_19830V3.1.p	5.05	252.89	8533000	8296000	7539000	8279000	7424000	6962000	1.00	0.97	0.88	0.97	0.87	0.82	8123000	7555000	1.00	0.93	51	9	9	iTRAQ 8plex (K N-term)	18308	Pp3c19_19830V3.1.p
852	19644	Pp3c23_11330V3.1.p	1.9	252.8	967800	878500	874900	738200	742300	1096000	1.00	0.91	0.90	0.76	0.77	1.13	907100	858900	1.00	0.95	12	7	2	iTRAQ 8plex (K N-term)	26588	PREDICTED: uncharacterized protein LOC101509972 [Cicer arietinum].
848	19468	Pp3c7_15760V3.1.p	3.01	252.73	982600	893800	1279000	1306000	1062000	1078000	1.00	0.91	1.30	1.33	1.08	1.10	1052000	1149000	1.00	1.09	13	7	3	iTRAQ 8plex (K N-term)	45426	PREDICTED: fructose-1 6-bisphosphatase chloroplastic isoform X2 [Elaeis guineensis].
660	19133	Pp3c16_4030V3.1.p	3.31	252.7	3811000	4128000	4215000	2670000	3921000	4285000	1.00	1.08	1.11	0.70	1.03	1.12	4051000	3625000	1.00	0.89	14	10	4	iTRAQ 8plex (K N-term)	43166	PREDICTED: probable fructokinase-5 [Sesamum indicum].
672	19257	Pp3c16_15220V3.1.p	0.03	252.59	6386000	6068000	6969000	5558000	5989000	8082000	1.00	0.95	1.09	0.87	0.94	1.27	6474000	6543000	1.00	1.01	60	11	11	Carbamidomethylation; iTRAQ 8plex (K N-term)	16977	PREDICTED: 40S ribosomal protein S13 [Amborella trichopoda].
672	19258	Pp3c11_1100V3.1.p	0.03	252.59	6386000	6068000	6969000	5558000	5989000	8082000	1.00	0.95	1.09	0.87	0.94	1.27	6474000	6543000	1.00	1.01	60	11	11	Carbamidomethylation; iTRAQ 8plex (K N-term)	16977	hypothetical protein SELMODRAFT_440805 [Selaginella moellendorffii].
672	19259	Pp3c7_26720V3.1.p	0.03	252.59	6386000	6068000	6969000	5558000	5989000	8082000	1.00	0.95	1.09	0.87	0.94	1.27	6474000	6543000	1.00	1.01	60	11	11	Carbamidomethylation; iTRAQ 8plex (K N-term)	16977	PREDICTED: 40S ribosomal protein S13 [Elaeis guineensis].
420	18665	Pp3c4_22100V3.1.p	2.73	252.27	6449000	5988000	6613000	7383000	6097000	6488000	1.00	0.93	1.03	1.14	0.95	1.01	6350000	6656000	1.00	1.05	40	16	15	iTRAQ 8plex (K N-term)	51770	hypothetical protein CARUB_v10020345mg [Capsella rubella].
760	18948	Pp3c21_18140V3.1.p	3.42	252.18	4394000	4257000	4685000	4324000	4166000	4462000	1.00	0.97	1.07	0.98	0.95	1.02	4445000	4317000	1.00	0.97	38	10	10	iTRAQ 8plex (K N-term)	39443	PREDICTED: phosphatase IMPL1 chloroplastic [Beta vulgaris subsp. vulgaris].
565	18748	Pp3c12_12390V3.1.p	3.75	251.93	2325000	2381000	2641000	2560000	2424000	2695000	1.00	1.02	1.14	1.10	1.04	1.16	2449000	2560000	1.00	1.05	13	11	6	iTRAQ 8plex (K N-term)	60642	PREDICTED: dihydrolipoyl dehydrogenase 2 chloroplastic [Tarenaya hassleriana].
367	19327	Pp3c14_22870V3.1.p	23.56	251.9	48850000	43880000	51660000	22830000	19720000	16190000	1.00	0.90	1.06	0.47	0.40	0.33	48130000	19600000	1.00	0.41	17	9	9	iTRAQ 8plex (K N-term)	58593	hypothetical protein M408DRAFT_325389 [Serendipita vermifera MAFF 305830].
853	20091	Pp3c27_5820V3.1.p	9.42	251.67	8175000	8159000	7725000	7212000	7362000	6075000	1.00	1.00	0.94	0.88	0.90	0.74	8020000	6883000	1.00	0.86	33	6	6	iTRAQ 8plex (K N-term)	25166	nucleoside diphosphate kinase [Pisum sativum].
853	20090	Pp3c16_14020V3.1.p	9.42	251.67	8175000	8159000	7725000	7212000	7362000	6075000	1.00	1.00	0.94	0.88	0.90	0.74	8020000	6883000	1.00	0.86	33	6	6	iTRAQ 8plex (K N-term)	24879	PREDICTED: nucleoside diphosphate kinase 4 chloroplastic [Amborella trichopoda].
615	19279	Pp3c2_9350V3.1.p	4.3	251.61	2107000	2127000	1810000	3681000	3385000	1607000	1.00	1.01	0.86	1.75	1.61	0.76	2015000	3261000	1.00	1.62	10	11	5	iTRAQ 8plex (K N-term)	50583	PREDICTED: heterogeneous nuclear ribonucleoprotein 1 [Jatropha curcas].
781	19411	Pp3c5_6150V3.1.p	1.22	251.54	256000	258000	287800	304300	234900	242200	1.00	1.01	1.12	1.19	0.92	0.95	267200	260500	1.00	0.97	6	9	1	iTRAQ 8plex (K N-term)	32704	PREDICTED: prohibitin-1 mitochondrial isoform X2 [Vitis vinifera].
671	19218	Pp3c22_2510V3.1.p	1.92	251.53	5190000	5278000	4911000	5708000	5194000	4900000	1.00	1.02	0.95	1.10	1.00	0.94	5126000	5267000	1.00	1.03	41	10	10	iTRAQ 8plex (K N-term)	30349	Pp3c22_2510V3.1.p
1400	19576	Pp3c2_20840V3.1.p	1.33	251.52	1159000	1084000	1672000	1557000	1113000	1459000	1.00	0.94	1.44	1.34	0.96	1.26	1305000	1376000	1.00	1.05	18	6	5	iTRAQ 8plex (K N-term)	48081	PREDICTED: metacaspase-4-like [Cucumis melo].
456	18673	Pp3c27_2160V3.1.p	2.65	251.14	5748000	5552000	6780000	6127000	5845000	7205000	1.00	0.97	1.18	1.07	1.02	1.25	6027000	6392000	1.00	1.06	28	15	15	iTRAQ 8plex (K N-term)	64506	PREDICTED: eukaryotic peptide chain release factor GTP-binding subunit ERF3A [Vitis vinifera].
587	19508	Pp3c19_10240V3.1.p	3.67	251	5988000	5610000	5622000	6285000	5028000	4369000	1.00	0.94	0.94	1.05	0.84	0.73	5740000	5227000	1.00	0.91	45	9	9	iTRAQ 8plex (K N-term)	25080	mitochondrial Mn-superoxide dismutase [Equisetum arvense].
475	20167	Pp3c2_15480V3.1.p	0.33	250.87	1810000	1718000	1061000	1717000	1640000	1243000	1.00	0.95	0.59	0.95	0.91	0.69	1530000	1534000	1.00	1	33	9	3	iTRAQ 8plex (K N-term)	11367	PREDICTED: 60S acidic ribosomal protein P2-2-like [Fragaria vesca subsp. vesca].
740	20026	Pp3c3_490V3.1.p	3.4	250.72	5704000	5196000	5511000	7228000	5426000	5427000	1.00	0.91	0.97	1.27	0.95	0.95	5470000	6027000	1.00	1.1	35	8	7	iTRAQ 8plex (K N-term)	25590	hypothetical protein AALP_AA5G159800 [Arabis alpina].
746	19368	Pp3c16_19530V3.1.p	1.84	250.71	4238000	4452000	4134000	4422000	3719000	4340000	1.00	1.05	0.98	1.04	0.88	1.02	4275000	4160000	1.00	0.97	37	8	8	iTRAQ 8plex (K N-term)	31905	PREDICTED: probable xyloglucan endotransglucosylase/hydrolase protein 23 [Setaria italica].
552	18901	Pp3c14_12590V3.1.p	1.11	250.64	256700	206900	298700	471300	239400	186800	1.00	0.81	1.16	1.84	0.93	0.73	254100	299200	1.00	1.18	4	11	1	iTRAQ 8plex (K N-term)	46872	PREDICTED: 26S protease regulatory subunit 6B homolog [Jatropha curcas].
552	18855	Pp3c2_1850V3.1.p	1.11	250.64	256700	206900	298700	471300	239400	186800	1.00	0.81	1.16	1.84	0.93	0.73	254100	299200	1.00	1.18	4	11	1	iTRAQ 8plex (K N-term)	46913	PREDICTED: 26S protease regulatory subunit 6B homolog [Brassica napus].
534	18971	Pp3c5_770V3.1.p	5.26	250.64	450900	454800	462600	334600	443200	436700	1.00	1.01	1.03	0.74	0.98	0.97	456100	404800	1.00	0.89	9	10	2	iTRAQ 8plex (K N-term)	34849	receptor of activated protein kinase C 1 [Chlamydomonas reinhardtii].
640	19058	Pp3c27_4840V3.1.p	0.88	250.42	2167000	2161000	2491000	2308000	2035000	2660000	1.00	1.00	1.15	1.07	0.94	1.23	2273000	2335000	1.00	1.03	18	11	5	iTRAQ 8plex (K N-term)	38072	hypothetical protein PRUPE_ppa008482mg [Prunus persica].
687	19566	Pp3c24_11660V3.1.p	0.46	250.16	212100	215400	238800	239400	195200	241200	1.00	1.02	1.13	1.13	0.92	1.14	222100	225300	1.00	1.01	5	7	1	iTRAQ 8plex (K N-term)	41312	hypothetical protein SELMODRAFT_67117 partial [Selaginella moellendorffii].
761	18814	Pp3c16_19440V3.1.p	1.79	249.98	5493000	5388000	5777000	5605000	5305000	5537000	1.00	0.98	1.05	1.02	0.97	1.01	5553000	5482000	1.00	0.99	30	10	10	iTRAQ 8plex (K N-term)	41390	hypothetical protein CICLE_v10011911mg [Citrus clementina].
651	18749	Pp3c19_2600V3.1.p	6.5	249.97	5443000	5333000	5804000	5891000	5539000	6027000	1.00	0.98	1.07	1.08	1.02	1.11	5527000	5819000	1.00	1.05	29	13	13	iTRAQ 8plex (K N-term)	63973	PREDICTED: peptidyl-prolyl cis-trans isomerase FKBP62-like isoform X2 [Nelumbo nucifera].
594	19497	Pp3c22_10010V3.1.p	4.37	249.44	8552000	7479000	5541000	5914000	6908000	5458000	1.00	0.87	0.65	0.69	0.81	0.64	7190000	6093000	1.00	0.85	66	9	9	iTRAQ 8plex (K N-term)	17717	unknown [Arabidopsis thaliana].
796	19619	Pp3c8_21780V3.1.p	5.24	249.19	5969000	6003000	6442000	8033000	6059000	6683000	1.00	1.01	1.08	1.35	1.01	1.12	6138000	6925000	1.00	1.13	32	9	9	iTRAQ 8plex (K N-term)	33018	PREDICTED: 50S ribosomal protein L4 chloroplastic [Cucumis sativus].
795	19170	Pp3c14_10180V3.1.p	0.47	249.07	12420000	12690000	11050000	9805000	12690000	13370000	1.00	1.02	0.89	0.79	1.02	1.08	12050000	11960000	1.00	0.99	50	9	9	iTRAQ 8plex (K N-term)	25608	PREDICTED: oxidoreductase HTATIP2-like [Saccoglossus kowalevskii].
1153	19179	Pp3c18_4320V3.1.p	1.28	248.93	4197000	4126000	4927000	4192000	4235000	5318000	1.00	0.98	1.17	1.00	1.01	1.27	4417000	4582000	1.00	1.04	21	7	7	iTRAQ 8plex (K N-term)	50735	conserved hypothetical protein [Ricinus communis].
485	19098	Pp3c19_2740V3.1.p	1.38	248.43	11490000	12810000	10320000	15790000	12600000	9269000	1.00	1.11	0.90	1.37	1.10	0.81	11540000	12550000	1.00	1.09	38	12	11	iTRAQ 8plex (K N-term)	36265	Pp3c19_2740V3.1.p
950	19486	Pp3c10_23470V3.1.p	7.08	248.21	2870000	2639000	1997000	2139000	1737000	2169000	1.00	0.92	0.70	0.75	0.61	0.76	2502000	2015000	1.00	0.81	37	7	5	iTRAQ 8plex (K N-term)	21539	PREDICTED: probable NAD(P)H dehydrogenase (quinone) FQR1-like 1 [Populus euphratica].
1007	19904	Pp3c23_8810V3.1.p	4.25	248.01	1005000	972600	729100	676900	932400	744100	1.00	0.97	0.73	0.67	0.93	0.74	902100	784500	1.00	0.87	6	6	2	iTRAQ 8plex (K N-term)	29201	hypothetical protein POPTR_0002s06670g [Populus trichocarpa].
802	20126	Pp3c1_3210V3.1.p	1.38	247.98	7487000	8067000	7303000	6791000	7431000	8154000	1.00	1.08	0.98	0.91	0.99	1.09	7619000	7459000	1.00	0.98	28	8	8	iTRAQ 8plex (K N-term)	22987	predicted protein [Arabidopsis lyrata subsp. lyrata].
941	19704	Pp3c13_7010V3.1.p	0.38	247.96	3388000	3180000	3371000	3631000	3065000	3201000	1.00	0.94	0.99	1.07	0.90	0.94	3313000	3299000	1.00	1	32	6	5	iTRAQ 8plex (K N-term)	25632	PREDICTED: peroxiredoxin-2E-1 chloroplastic-like [Elaeis guineensis].
725	18950	Pp3c2_8410V3.1.p	3.03	247.67	2646000	2683000	2929000	3120000	2590000	2984000	1.00	1.01	1.11	1.18	0.98	1.13	2753000	2898000	1.00	1.05	25	10	8	iTRAQ 8plex (K N-term)	46512	monodehydroascorbate reductase [Medicago sativa].
673	19263	Pp3c5_3180V3.1.p	0.19	247.58	2235000	2183000	2466000	2085000	2313000	2526000	1.00	0.98	1.10	0.93	1.03	1.13	2295000	2308000	1.00	1.01	19	10	5	Carbamidomethylation; iTRAQ 8plex (K N-term)	39406	PREDICTED: probable lactoylglutathione lyase chloroplast [Amborella trichopoda].
670	19240	Pp3c11_25510V3.1.p	0.64	247.41	1557000	1736000	2297000	1757000	1693000	1946000	1.00	1.11	1.48	1.13	1.09	1.25	1864000	1799000	1.00	0.97	19	10	5	iTRAQ 8plex (K N-term)	25167	hypothetical protein EUTSA_v10008693mg [Eutrema salsugineum].
696	19412	Pp3c9_4940V3.1.p	5.93	247.31	2246000	2332000	2548000	2199000	2069000	2366000	1.00	1.04	1.13	0.98	0.92	1.05	2375000	2211000	1.00	0.93	14	8	4	iTRAQ 8plex (K N-term)	21117	PREDICTED: 30S ribosomal protein S9 chloroplastic-like [Camelina sativa].
661	18688	Pp3c25_5870V3.1.p	2.41	247.24	2645000	2525000	3008000	2737000	2692000	3090000	1.00	0.95	1.14	1.03	1.02	1.17	2726000	2840000	1.00	1.04	12	14	9	iTRAQ 8plex (K N-term)	100549	PREDICTED: bifunctional aspartokinase/homoserine dehydrogenase 1 chloroplastic-like isoform X2 [Fragaria vesca subsp. vesca].
476	18683	Pp3c21_8670V3.1.p	0.37	247.08	6115000	5648000	6548000	5622000	5803000	7134000	1.00	0.92	1.07	0.92	0.95	1.17	6104000	6186000	1.00	1.01	24	14	14	iTRAQ 8plex (K N-term)	72874	na
584	18911	Pp3c10_8570V3.1.p	8.2	246.99	7302000	7079000	6770000	6951000	5679000	5563000	1.00	0.97	0.93	0.95	0.78	0.76	7050000	6064000	1.00	0.86	35	10	10	Carbamidomethylation; iTRAQ 8plex (K N-term)	56698	hypothetical protein SELMODRAFT_411320 [Selaginella moellendorffii].
527	18752	Pp3c19_9760V3.1.p	5.7	246.91	5959000	6573000	5746000	5435000	6184000	5108000	1.00	1.10	0.96	0.91	1.04	0.86	6093000	5576000	1.00	0.92	38	12	10	iTRAQ 8plex (K N-term)	32794	PREDICTED: uncharacterized protein LOC100262521 [Vitis vinifera].
1212	19755	Pp3c25_2460V3.1.p	0.77	246.86	2804000	2669000	3280000	2848000	2828000	3203000	1.00	0.95	1.17	1.02	1.01	1.14	2918000	2960000	1.00	1.01	16	6	6	iTRAQ 8plex (K N-term)	55319	PREDICTED: histidinol dehydrogenase chloroplastic [Tarenaya hassleriana].
632	19782	Pp3c13_5750V3.1.p	8.34	246.69	38780000	33670000	27610000	22610000	22440000	8833000	1.00	0.87	0.71	0.58	0.58	0.23	33350000	17960000	1.00	0.54	89	8	8	iTRAQ 8plex (K N-term)	16310	hypothetical protein SELMODRAFT_17835 partial [Selaginella moellendorffii].
685	19299	Pp3c3_1140V3.1.p	0.18	246.45	8846000	9362000	12840000	7808000	8661000	15120000	1.00	1.06	1.45	0.88	0.98	1.71	10350000	10530000	1.00	1.02	68	9	9	iTRAQ 8plex (K N-term)	14635	unknown [Picea sitchensis].
685	19300	Pp3c5_5750V3.1.p	0.18	246.45	8846000	9362000	12840000	7808000	8661000	15120000	1.00	1.06	1.45	0.88	0.98	1.71	10350000	10530000	1.00	1.02	68	9	9	iTRAQ 8plex (K N-term)	14635	PREDICTED: 40S ribosomal protein S15a-like isoform X1 [Populus euphratica].
685	19159	Pp3c4_27540V3.1.p	0.18	246.45	8846000	9362000	12840000	7808000	8661000	15120000	1.00	1.06	1.45	0.88	0.98	1.71	10350000	10530000	1.00	1.02	68	9	9	iTRAQ 8plex (K N-term)	14635	BnaA03g09210D [Brassica napus].
685	19301	Pp3c11_10490V3.1.p	0.18	246.45	8846000	9362000	12840000	7808000	8661000	15120000	1.00	1.06	1.45	0.88	0.98	1.71	10350000	10530000	1.00	1.02	68	9	9	iTRAQ 8plex (K N-term)	14635	PREDICTED: 40S ribosomal protein S15a-1 [Tarenaya hassleriana].
685	19160	Pp3c2_32050V3.1.p	0.18	246.45	8846000	9362000	12840000	7808000	8661000	15120000	1.00	1.06	1.45	0.88	0.98	1.71	10350000	10530000	1.00	1.02	68	9	9	iTRAQ 8plex (K N-term)	14635	RIBOSOMAL protein S15A [Populus trichocarpa].
680	18939	Pp3c20_11550V3.1.p	0.27	246.45	272300	288200	412200	308700	240600	460800	1.00	1.06	1.51	1.13	0.88	1.69	324200	336700	1.00	1.04	2	11	1	iTRAQ 8plex (K N-term)	53169	PREDICTED: ATP sulfurylase 2-like [Populus euphratica].
602	18858	Pp3c4_8470V3.1.p	0.48	246.41	2404000	2643000	3233000	2162000	2768000	3711000	1.00	1.10	1.34	0.90	1.15	1.54	2760000	2880000	1.00	1.04	11	10	4	Carbamidomethylation; iTRAQ 8plex (K N-term)	43107	PREDICTED: protochlorophyllide reductase [Eucalyptus grandis].
709	19068	Pp3c13_21520V3.1.p	2.63	246.27	7753000	7508000	8006000	7664000	7684000	8694000	1.00	0.97	1.03	0.99	0.99	1.12	7755000	8014000	1.00	1.03	36	11	11	iTRAQ 8plex (K N-term)	34661	Thioredoxin-like protein CDSP32 [Morus notabilis].
1110	19783	Pp3c10_20100V3.1.p	2.49	246.25	2767000	2390000	2578000	3256000	2417000	2625000	1.00	0.86	0.93	1.18	0.87	0.95	2578000	2766000	1.00	1.07	32	7	7	iTRAQ 8plex (K N-term)	34236	PREDICTED: fatty-acid-binding protein 3 [Nelumbo nucifera].
778	18851	Pp3c10_15650V3.1.p	1.11	246.17	4417000	4311000	4297000	4525000	4075000	4611000	1.00	0.98	0.97	1.02	0.92	1.04	4342000	4404000	1.00	1.01	35	10	10	iTRAQ 8plex (K N-term)	35273	Pyrroline-5-carboxylate reductase isoform 1 [Theobroma cacao].
1171	19726	Pp3c24_17150V3.1.p	5.02	246.16	1552000	1525000	1588000	2071000	1565000	1638000	1.00	0.98	1.02	1.33	1.01	1.06	1555000	1758000	1.00	1.13	20	6	6	iTRAQ 8plex (K N-term)	51380	hypothetical protein LR48_Vigan02g097500 [Vigna angularis].
916	4397	PhpapaCp044	1.46	246.01	5452000	5402000	8529000	5686000	8759000	6379000	1.00	0.99	1.56	1.04	1.61	1.17	6461000	6941000	1.00	1.07	20	6	6	iTRAQ 8plex (K N-term); Oxidation (M)	39419	NP_904207.1 psbD photosystem II protein D2
572	19111	Pp3c14_19170V3.1.p	17.07	245.86	3005000	3131000	3189000	2686000	2894000	2799000	1.00	1.04	1.06	0.89	0.96	0.93	3108000	2793000	1.00	0.9	25	10	7	iTRAQ 8plex (K N-term)	36704	hypothetical protein MNEG_1275 [Monoraphidium neglectum].
889	19090	Pp3c4_2260V3.1.p	1.26	245.82	2240000	2167000	2474000	2358000	2127000	2570000	1.00	0.97	1.10	1.05	0.95	1.15	2294000	2352000	1.00	1.03	31	8	8	iTRAQ 8plex (K N-term)	41312	truncated acetyl Co-A acetyltransferase-like family protein [Populus trichocarpa].
340	19562	Pp3c16_2080V3.1.p	1.16	245.2	753200	663100	721800	733800	652700	807100	1.00	0.88	0.96	0.97	0.87	1.07	712700	731200	1.00	1.03	8	13	1	iTRAQ 8plex (K N-term)	19539	50S ribosomal protein L7/L12 [Medicago truncatula].
659	18843	Pp3c14_9180V3.1.p	3.93	245.01	3126000	3078000	2292000	2207000	2828000	2489000	1.00	0.98	0.73	0.71	0.90	0.80	2832000	2508000	1.00	0.89	25	9	7	iTRAQ 8plex (K N-term)	41080	PREDICTED: uncharacterized protein LOC104609812 [Nelumbo nucifera].
874	19195	Pp3c7_18410V3.1.p	0.9	244.99	405100	391100	259500	406800	336500	259200	1.00	0.97	0.64	1.00	0.83	0.64	351900	334200	1.00	0.95	4	7	1	iTRAQ 8plex (K N-term)	25641	PREDICTED: proteasome subunit alpha type-2-A [Gossypium raimondii].
979	19371	Pp3c14_13060V3.1.p	2.69	244.98	3737000	3721000	3388000	3350000	3783000	3345000	1.00	1.00	0.91	0.90	1.01	0.90	3615000	3493000	1.00	0.97	25	7	5	iTRAQ 8plex (K N-term)	33508	PREDICTED: ATP-dependent Clp protease proteolytic subunit 3 chloroplastic-like [Glycine max].
979	19372	Pp3c14_13063V3.1.p	2.69	244.98	3737000	3721000	3388000	3350000	3783000	3345000	1.00	1.00	0.91	0.90	1.01	0.90	3615000	3493000	1.00	0.97	25	7	5	iTRAQ 8plex (K N-term)	33508	PREDICTED: ATP-dependent Clp protease proteolytic subunit 3 chloroplastic [Elaeis guineensis].
856	20399	Pp3c5_7920V3.1.p	1.3	244.78	2603000	2435000	2579000	2238000	2377000	2831000	1.00	0.94	0.99	0.86	0.91	1.09	2539000	2482000	1.00	0.98	14	7	2	iTRAQ 8plex (K N-term)	19599	PREDICTED: glycine-rich protein 2-like [Nicotiana tomentosiformis].
856	20398	Pp3c5_6070V3.1.p	1.3	244.78	2603000	2435000	2579000	2238000	2377000	2831000	1.00	0.94	0.99	0.86	0.91	1.09	2539000	2482000	1.00	0.98	14	7	2	iTRAQ 8plex (K N-term)	18753	hypothetical protein SELMODRAFT_187582 [Selaginella moellendorffii].
880	18885	Pp3c15_25560V3.1.p	0.9	244.71	2236000	2060000	2431000	2195000	2049000	2678000	1.00	0.92	1.09	0.98	0.92	1.20	2242000	2307000	1.00	1.03	5	10	5	iTRAQ 8plex (K N-term)	112233	PREDICTED: aconitate hydratase 2 mitochondrial-like [Brassica oleracea var. oleracea].
880	18899	Pp3c15_25170V3.1.p	0.9	244.71	2236000	2060000	2431000	2195000	2049000	2678000	1.00	0.92	1.09	0.98	0.92	1.20	2242000	2307000	1.00	1.03	5	10	5	iTRAQ 8plex (K N-term)	109853	BnaC07g04160D [Brassica napus].
829	18869	Pp3c10_2540V3.1.p	0.71	244.68	3692000	3626000	5036000	4518000	3714000	4332000	1.00	0.98	1.36	1.22	1.01	1.17	4118000	4188000	1.00	1.02	29	10	10	iTRAQ 8plex (K N-term)	46077	RecName: Full=Isocitrate dehydrogenase [NADP] chloroplastic; Short=IDH; AltName: Full=IDP; AltName: Full=NADP(+)-specific ICDH; AltName: Full=Oxalosuccinate decarboxylase; Flags: Precursor.
948	19485	Pp3c7_4200V3.1.p	0.51	244.41	2291000	2227000	2256000	2562000	2108000	2062000	1.00	0.97	0.98	1.12	0.92	0.90	2258000	2244000	1.00	0.99	29	8	6	iTRAQ 8plex (K N-term)	28939	unknown [Arabidopsis thaliana].
516	18770	Pp3c5_3300V3.1.p	7.66	244.2	4430000	4721000	5360000	4318000	4220000	4343000	1.00	1.07	1.21	0.97	0.95	0.98	4837000	4294000	1.00	0.89	24	11	11	iTRAQ 8plex (K N-term)	59918	unknown [Picea sitchensis].
339	19330	Pp3c25_1440V3.1.p	2.61	244.06	561900	518000	362500	431000	360900	491300	1.00	0.92	0.65	0.77	0.64	0.87	480800	427700	1.00	0.89	18	14	1	iTRAQ 8plex (K N-term)	19600	unknown [Picea sitchensis].
753	19339	Pp3c22_6390V3.1.p	0.79	243.87	3658000	3385000	4315000	3794000	3477000	4321000	1.00	0.93	1.18	1.04	0.95	1.18	3786000	3864000	1.00	1.02	24	9	9	iTRAQ 8plex (K N-term)	57397	predicted protein [Ostreococcus lucimarinus CCE9901].
567	18675	Pp3c8_2050V3.1.p	1.81	243.75	4251000	4484000	3908000	4450000	4230000	4221000	1.00	1.05	0.92	1.05	1.00	0.99	4214000	4300000	1.00	1.02	23	14	9	iTRAQ 8plex (K N-term)	61360	PREDICTED: dihydrolipoyl dehydrogenase 2 chloroplastic-like [Tarenaya hassleriana].
657	18750	Pp3c23_16600V3.1.p	3.83	243.67	3831000	3634000	4454000	4158000	3912000	4868000	1.00	0.95	1.16	1.09	1.02	1.27	3973000	4312000	1.00	1.09	29	11	11	iTRAQ 8plex (K N-term)	56746	PREDICTED: diaminopimelate decarboxylase 1 chloroplastic-like [Sesamum indicum].
667	18785	Pp3c17_7790V3.1.p	2.02	243.33	4474000	4455000	5242000	4487000	4584000	6085000	1.00	1.00	1.17	1.00	1.02	1.36	4724000	5052000	1.00	1.07	27	13	13	iTRAQ 8plex (K N-term)	64624	hypothetical protein SORBIDRAFT_02g006100 [Sorghum bicolor].
620	18784	Pp3c9_15390V3.1.p	0.14	243.15	5579000	5733000	6516000	5190000	5718000	6934000	1.00	1.03	1.17	0.93	1.02	1.24	5943000	5947000	1.00	1	29	12	12	iTRAQ 8plex (K N-term)	47322	PREDICTED: phosphoserine aminotransferase 2 chloroplastic [Sesamum indicum].
734	19296	Pp3c15_4460V3.1.p	3.16	243.12	4297000	4147000	4232000	4820000	4067000	4368000	1.00	0.96	0.98	1.12	0.95	1.02	4225000	4418000	1.00	1.05	27	8	8	iTRAQ 8plex (K N-term)	40510	unnamed protein product [Coffea canephora].
762	1856	PhpapaCp057	1.27	243.03	2908000	3110000	3847000	3026000	3144000	4207000	1.00	1.07	1.32	1.04	1.08	1.45	3288000	3459000	1.00	1.05	40	9	9	iTRAQ 8plex (K N-term)	26701	NP_904220.1 rps2 ribosomal protein S2
1014	20363	Pp3c2_19170V3.1.p	0.62	242.59	3662000	3370000	2379000	3319000	3298000	2452000	1.00	0.92	0.65	0.91	0.90	0.67	3137000	3023000	1.00	0.96	43	6	6	iTRAQ 8plex (K N-term)	17166	PREDICTED: 10 kDa chaperonin cyanelle-like [Brachypodium distachyon].
684	19297	Pp3c15_20490V3.1.p	1.13	242.38	6659000	6472000	4694000	6419000	6078000	5810000	1.00	0.97	0.70	0.96	0.91	0.87	5941000	6102000	1.00	1.03	56	8	8	Carbamidomethylation; iTRAQ 8plex (K N-term)	18379	FK506 binding-like protein [Picea sitchensis].
417	19447	Pp3c12_6420V3.1.p	3.81	242.28	795300	833900	817000	880400	767400	1246000	1.00	1.05	1.03	1.11	0.96	1.57	815400	964500	1.00	1.18	4	10	1	iTRAQ 8plex (K N-term)	23503	hypothetical protein OsI_38642 [Oryza sativa Indica Group].
578	19633	Pp3c7_5450V3.1.p	3.25	242.04	11140000	10440000	8572000	15630000	10500000	9332000	1.00	0.94	0.77	1.40	0.94	0.84	10050000	11820000	1.00	1.18	43	10	10	iTRAQ 8plex (K N-term); Oxidation (M)	21899	PREDICTED: photosystem II reaction center PSB28 protein chloroplastic [Nelumbo nucifera].
487	19805	Pp3c13_21770V3.1.p	4.76	241.99	15940000	14960000	14580000	14360000	15060000	14490000	1.00	0.94	0.91	0.90	0.94	0.91	15160000	14640000	1.00	0.97	51	8	8	iTRAQ 8plex (K N-term); Oxidation (M)	15131	PREDICTED: ribonuclease UK114 [Musa acuminata subsp. malaccensis].
621	18889	Pp3c2_200V3.1.p	2.24	241.89	5853000	5529000	5328000	5935000	5015000	5233000	1.00	0.94	0.91	1.01	0.86	0.89	5570000	5394000	1.00	0.97	47	11	11	iTRAQ 8plex (K N-term)	37436	Aldolase-type TIM barrel family protein [Arabidopsis thaliana].
1344	21674	Pp3c27_2320V3.1.p	8.82	241.61	230000	289500	214600	187100	224000	173500	1.00	1.26	0.93	0.81	0.97	0.75	244700	194900	1.00	0.8	8	6	1	iTRAQ 8plex (K N-term)	14871	Photosystem II 10 kDa polypeptide chloroplastic [Aegilops tauschii].
790	19163	Pp3c25_5840V3.1.p	0.27	241.51	3220000	3225000	3733000	3524000	3140000	3559000	1.00	1.00	1.16	1.09	0.98	1.11	3393000	3408000	1.00	1	30	11	10	iTRAQ 8plex (K N-term)	40853	PREDICTED: bifunctional aspartokinase/homoserine dehydrogenase 1 chloroplastic-like [Musa acuminata subsp. malaccensis].
580	18744	Pp3c16_6380V3.1.p	2.59	241.31	2923000	2954000	3294000	2652000	2941000	3198000	1.00	1.01	1.13	0.91	1.01	1.09	3057000	2931000	1.00	0.96	17	12	9	iTRAQ 8plex (K N-term)	63563	hypothetical protein SELMODRAFT_104526 [Selaginella moellendorffii].
589	19525	Pp3c20_7590V3.1.p	3.7	241.31	672000	594000	660400	672700	649700	677200	1.00	0.88	0.98	1.00	0.97	1.01	642100	666500	1.00	1.04	22	10	2	iTRAQ 8plex (K N-term)	18007	hypothetical protein PHAVU_002G106100g [Phaseolus vulgaris].
589	19526	Pp3c20_7680V3.1.p	3.7	241.31	672000	594000	660400	672700	649700	677200	1.00	0.88	0.98	1.00	0.97	1.01	642100	666500	1.00	1.04	22	10	2	iTRAQ 8plex (K N-term)	18007	SCF ubiquitin ligase [uncultured eukaryote].
675	19495	Pp3c15_18180V3.1.p	2.52	241.3	5543000	5206000	4651000	5274000	5479000	5179000	1.00	0.94	0.84	0.95	0.99	0.93	5133000	5311000	1.00	1.03	52	8	8	iTRAQ 8plex (K N-term)	21762	hypothetical protein OsJ_30403 [Oryza sativa Japonica Group].
346	19445	Pp3c24_9660V3.1.p	4.96	241.26	8995000	9884000	11180000	7183000	9317000	9885000	1.00	1.10	1.24	0.80	1.04	1.10	10020000	8795000	1.00	0.88	33	9	8	Carbamidomethylation; iTRAQ 8plex (K N-term)	26481	putative peptidyl-prolyl cis-trans isomerase family protein [Zea mays].
914	19696	Pp3c26_3910V3.1.p	0.66	241.1	4432000	4248000	4334000	5451000	4022000	3966000	1.00	0.96	0.98	1.23	0.91	0.89	4338000	4480000	1.00	1.03	61	6	6	iTRAQ 8plex (K N-term)	16203	PREDICTED: ubiquitin-conjugating enzyme E2 variant 1D-like [Sesamum indicum].
914	19697	Pp3c4_23750V3.1.p	0.66	241.1	4432000	4248000	4334000	5451000	4022000	3966000	1.00	0.96	0.98	1.23	0.91	0.89	4338000	4480000	1.00	1.03	61	6	6	iTRAQ 8plex (K N-term)	16244	ubiquitin-conjugating enzyme E2 variant 1D-like [Solanum tuberosum].
897	19070	Pp3c6_12420V3.1.p	1.86	240.97	2494000	2568000	3367000	2797000	2671000	3467000	1.00	1.03	1.35	1.12	1.07	1.39	2810000	2978000	1.00	1.06	34	9	9	iTRAQ 8plex (K N-term)	32878	hypothetical protein EUTSA_v10025746mg [Eutrema salsugineum].
697	19536	Pp3c4_13060V3.1.p	1.3	240.84	6446000	6061000	6229000	5442000	6356000	6574000	1.00	0.94	0.97	0.84	0.99	1.02	6245000	6124000	1.00	0.98	42	9	9	Carbamidomethylation; iTRAQ 8plex (K N-term)	24567	glutathione S-transferase [Janthinobacterium sp. KBS0711].
559	19189	Pp3c17_22370V3.1.p	2.38	240.8	1415000	1425000	1474000	1531000	1311000	1346000	1.00	1.01	1.04	1.08	0.93	0.95	1438000	1396000	1.00	0.97	14	12	3	iTRAQ 8plex (K N-term)	26518	hypothetical protein SELMODRAFT_271490 [Selaginella moellendorffii].
915	20009	Pp3c8_22480V3.1.p	0.66	240.74	879200	862500	890100	1105000	817300	797000	1.00	0.98	1.01	1.26	0.93	0.91	877300	906300	1.00	1.03	19	8	4	iTRAQ 8plex (K N-term)	22447	PREDICTED: 40S ribosomal protein S7 [Nelumbo nucifera].
771	19239	Pp3s128_40V3.1.p	1.3	240.67	1458000	1620000	2127000	1891000	1573000	1946000	1.00	1.11	1.46	1.30	1.08	1.34	1735000	1803000	1.00	1.04	16	8	3	iTRAQ 8plex (K N-term)	24903	PREDICTED: 50S ribosomal protein L6 chloroplastic [Cucumis melo].
719	19482	Pp3c3_15740V3.1.p	0.35	240.67	2570000	2382000	2270000	2720000	2382000	2088000	1.00	0.93	0.88	1.06	0.93	0.81	2407000	2396000	1.00	1	37	8	5	iTRAQ 8plex (K N-term)	23871	LOC100284131 [Zea mays].
1086	19837	Pp3c3_10800V3.1.p	0.22	240.66	1758000	1685000	1926000	1531000	1704000	2139000	1.00	0.96	1.10	0.87	0.97	1.22	1790000	1791000	1.00	1	28	6	6	iTRAQ 8plex (K N-term)	37251	hypothetical protein SOVF_190230 [Spinacia oleracea].
423	19422	Pp3c24_18330V3.1.p	3.51	240.49	6773000	6849000	11740000	18170000	6875000	10370000	1.00	1.01	1.73	2.68	1.02	1.53	8455000	11800000	1.00	1.4	33	9	5	iTRAQ 8plex (K N-term)	26427	50S ribosomal protein L13 [Zea mays].
826	19306	Pp3c6_21830V3.1.p	6.1	240.39	178200	162400	259600	324100	203700	254000	1.00	0.91	1.46	1.82	1.14	1.43	200100	260600	1.00	1.3	5	10	1	iTRAQ 8plex (K N-term)	17551	PREDICTED: 40S ribosomal protein S18 [Phoenix dactylifera].
506	19303	Pp3c15_22720V3.1.p	0.75	240.37	496200	407900	763000	750400	412200	588100	1.00	0.82	1.54	1.51	0.83	1.19	555700	583600	1.00	1.05	10	8	1	iTRAQ 8plex (K N-term)	19908	RecName: Full=Ribulose bisphosphate carboxylase small chain chloroplastic; Short=RuBisCO small subunit; Flags: Precursor.
506	19304	Pp3c15_22730V3.1.p	0.75	240.37	496200	407900	763000	750400	412200	588100	1.00	0.82	1.54	1.51	0.83	1.19	555700	583600	1.00	1.05	10	8	1	iTRAQ 8plex (K N-term)	19908	PREDICTED: ribulose bisphosphate carboxylase small chain chloroplastic-like [Fragaria vesca subsp. vesca].
1040	19385	Pp3c24_17380V3.1.p	9	240.35	82810	89120	85360	89550	111300	99600	1.00	1.08	1.03	1.08	1.34	1.20	85760	100100	1.00	1.17	2	7	1	iTRAQ 8plex (K N-term)	61999	threonine synthase putative [Ricinus communis].
639	18996	Pp3c19_3790V3.1.p	0.5	240.33	2983000	2812000	2905000	3021000	2696000	3052000	1.00	0.94	0.97	1.01	0.90	1.02	2900000	2923000	1.00	1.01	24	11	7	iTRAQ 8plex (K N-term)	34222	PREDICTED: 3-oxoacyl-[acyl-carrier-protein] reductase 4 [Amborella trichopoda].
712	19295	Pp3c25_1430V3.1.p	1.05	239.93	380200	385200	687200	506500	368900	678700	1.00	1.01	1.81	1.33	0.97	1.79	484200	518000	1.00	1.07	8	10	1	iTRAQ 8plex (K N-term)	17549	PREDICTED: 40S ribosomal protein S18 [Phoenix dactylifera].
730	19842	Pp3c12_1790V3.1.p	1.43	239.63	1857000	2460000	1962000	1897000	2408000	2233000	1.00	1.32	1.06	1.02	1.30	1.20	2093000	2179000	1.00	1.04	7	8	4	iTRAQ 8plex (K N-term)	24122	PREDICTED: 30S ribosomal protein S9 chloroplastic [Brassica rapa].
385	19164	Pp3c14_19640V3.1.p	0.38	239.51	1588000	1661000	1907000	1334000	1489000	2748000	1.00	1.05	1.20	0.84	0.94	1.73	1719000	1857000	1.00	1.08	18	12	2	iTRAQ 8plex (K N-term)	15659	PREDICTED: 40S ribosomal protein S19-3 [Cucumis sativus].
841	18866	Pp3c20_17800V3.1.p	0.4	239.38	2995000	2848000	3722000	3205000	2717000	3815000	1.00	0.95	1.24	1.07	0.91	1.27	3188000	3246000	1.00	1.02	20	10	10	iTRAQ 8plex (K N-term)	73917	PREDICTED: 4-alpha-glucanotransferase chloroplastic/amyloplastic [Prunus mume].
830	18962	Pp3c14_4340V3.1.p	5.87	239.19	769100	757900	749800	545900	728400	712400	1.00	0.99	0.97	0.71	0.95	0.93	758900	662200	1.00	0.87	7	10	3	iTRAQ 8plex (K N-term)	70480	PREDICTED: polyadenylate-binding protein 8-like [Sesamum indicum].
301	20376	Pp3c3_12530V3.1.p	0.18	239.12	198500	191100	172100	112100	211500	289400	1.00	0.96	0.87	0.56	1.07	1.46	187200	204400	1.00	1.09	8	7	1	iTRAQ 8plex (K N-term)	19738	ribulose-bisphosphate carboxylase [Pteris vittata].
301	20377	Pp3c3_12330V3.1.p	0.18	239.12	198500	191100	172100	112100	211500	289400	1.00	0.96	0.87	0.56	1.07	1.46	187200	204400	1.00	1.09	8	7	1	iTRAQ 8plex (K N-term)	19782	PREDICTED: ribulose bisphosphate carboxylase small chain chloroplastic [Eucalyptus grandis].
1191	19392	Pp3c18_10040V3.1.p	0.22	239.12	1565000	1629000	1767000	1847000	1392000	1719000	1.00	1.04	1.13	1.18	0.89	1.10	1654000	1653000	1.00	1	14	6	6	iTRAQ 8plex (K N-term)	81868	PREDICTED: subtilisin-like protease [Nicotiana sylvestris].
591	20069	Pp3c17_13590V3.1.p	0.22	239.02	1352000	1407000	1591000	1373000	1274000	1695000	1.00	1.04	1.18	1.02	0.94	1.25	1450000	1448000	1.00	1	23	9	3	iTRAQ 8plex (K N-term); Oxidation (M)	15422	PREDICTED: 60S ribosomal protein L32-1-like [Glycine max].
591	20070	Pp3c14_10580V3.1.p	0.22	239.02	1352000	1407000	1591000	1373000	1274000	1695000	1.00	1.04	1.18	1.02	0.94	1.25	1450000	1448000	1.00	1	23	9	3	iTRAQ 8plex (K N-term); Oxidation (M)	15436	uncharacterized protein LOC100527779 [Glycine max].
591	20068	Pp3c2_9590V3.1.p	0.22	239.02	1352000	1407000	1591000	1373000	1274000	1695000	1.00	1.04	1.18	1.02	0.94	1.25	1450000	1448000	1.00	1	23	9	3	iTRAQ 8plex (K N-term); Oxidation (M)	15422	PREDICTED: 60S ribosomal protein L32-1-like [Glycine max].
1342	21022	Pp3c11_19620V3.1.p	0.9	238.7	2288000	2238000	2293000	2703000	2205000	1789000	1.00	0.98	1.00	1.18	0.96	0.78	2273000	2232000	1.00	0.98	33	5	5	iTRAQ 8plex (K N-term)	17252	PREDICTED: glycine-rich RNA-binding protein-like [Musa acuminata subsp. malaccensis].
582	18865	Pp3c14_26600V3.1.p	2.22	238.44	7908000	7662000	7816000	7056000	8296000	9487000	1.00	0.97	0.99	0.89	1.05	1.20	7795000	8280000	1.00	1.06	31	11	11	iTRAQ 8plex (K N-term); Oxidation (M)	42255	PREDICTED: 30S ribosomal protein S1 chloroplastic isoform X2 [Elaeis guineensis].
540	19059	Pp3c4_3730V3.1.p	0.94	237.97	2321000	2364000	1993000	2288000	2488000	2044000	1.00	1.02	0.86	0.99	1.07	0.88	2226000	2273000	1.00	1.02	24	11	6	iTRAQ 8plex (K N-term)	33977	PREDICTED: grpE protein homolog mitochondrial isoform X2 [Nelumbo nucifera].
877	20114	Pp3c16_4400V3.1.p	4.52	237.95	7602000	7436000	6134000	6531000	6975000	5746000	1.00	0.98	0.81	0.86	0.92	0.76	7057000	6417000	1.00	0.91	67	6	6	iTRAQ 8plex (K N-term)	11073	hypothetical protein SELMODRAFT_271113 [Selaginella moellendorffii].
637	18967	Pp3c23_6290V3.1.p	1.95	237.88	922400	938200	1155000	1112000	948700	1085000	1.00	1.02	1.25	1.21	1.03	1.18	1005000	1048000	1.00	1.04	13	11	3	iTRAQ 8plex (K N-term)	44308	hypothetical protein PRUPE_ppa006524mg [Prunus persica].
524	18761	Pp3c4_8970V3.1.p	2.27	237.83	249700	288600	185400	177100	280100	192800	1.00	1.16	0.74	0.71	1.12	0.77	241200	216700	1.00	0.9	4	13	1	iTRAQ 8plex (K N-term)	34342	hypothetical protein SELMODRAFT_83505 [Selaginella moellendorffii].
1005	19535	Pp3c1_33430V3.1.p	0.14	237.69	3431000	3368000	3745000	4356000	3006000	3357000	1.00	0.98	1.09	1.27	0.88	0.98	3515000	3573000	1.00	1.02	30	8	8	iTRAQ 8plex (K N-term)	35904	hypothetical protein SORBIDRAFT_02g035700 [Sorghum bicolor].
763	19134	Pp3c3_12000V3.1.p	3.04	237.63	6488000	6551000	5865000	5754000	6602000	5760000	1.00	1.01	0.90	0.89	1.02	0.89	6301000	6039000	1.00	0.96	34	9	9	iTRAQ 8plex (K N-term)	36506	unknown [Picea sitchensis].
623	18944	Pp3c22_4200V3.1.p	0.69	237.25	2985000	2748000	3211000	2665000	2605000	3546000	1.00	0.92	1.08	0.89	0.87	1.19	2981000	2939000	1.00	0.99	24	11	8	iTRAQ 8plex (K N-term)	46233	PREDICTED: DEAD-box ATP-dependent RNA helicase 2 [Musa acuminata subsp. malaccensis].
623	18945	Pp3c19_19960V3.1.p	0.69	237.25	2985000	2748000	3211000	2665000	2605000	3546000	1.00	0.92	1.08	0.89	0.87	1.19	2981000	2939000	1.00	0.99	24	11	8	iTRAQ 8plex (K N-term)	46251	PREDICTED: eukaryotic initiation factor 4A-3 [Elaeis guineensis].
714	19011	Pp3c21_9970V3.1.p	1.64	237.25	7141000	7099000	7155000	6012000	6881000	7860000	1.00	0.99	1.00	0.84	0.96	1.10	7132000	6918000	1.00	0.97	39	10	10	iTRAQ 8plex (K N-term)	32593	PREDICTED: mitochondrial carnitine/acylcarnitine carrier-like protein [Elaeis guineensis].
1133	19747	Pp3c1_29090V3.1.p	0.64	237.18	3004000	2912000	2732000	2688000	2722000	3159000	1.00	0.97	0.91	0.89	0.91	1.05	2883000	2857000	1.00	0.99	31	5	5	iTRAQ 8plex (K N-term)	29361	PREDICTED: 3-isopropylmalate dehydratase-like [Citrus sinensis].
1038	18955	Pp3c1_13030V3.1.p	0.41	237.16	817300	760100	879200	999400	711300	800100	1.00	0.93	1.08	1.22	0.87	0.98	818900	836900	1.00	1.02	7	9	4	iTRAQ 8plex (K N-term)	79444	PREDICTED: ABC transporter F family member 4-like [Solanum tuberosum].
538	19677	Pp3c9_3440V3.1.p	1.33	237.12	1657000	1591000	1762000	1803000	1872000	1497000	1.00	0.96	1.06	1.09	1.13	0.90	1670000	1724000	1.00	1.03	25	7	3	Carbamidomethylation; iTRAQ 8plex (K N-term)	26820	protein fucoxanthin chlorophyll a/c protein [Phaeodactylum tricornutum CCAP 1055/1].
546	19305	Pp3c4_13260V3.1.p	3.13	237.08	502800	506800	413000	568700	518200	446600	1.00	1.01	0.82	1.13	1.03	0.89	474200	511200	1.00	1.08	7	8	1	iTRAQ 8plex (K N-term)	19461	unnamed protein product [Coffea canephora].
546	19232	Pp3c2_4100V3.1.p	3.13	237.08	502800	506800	413000	568700	518200	446600	1.00	1.01	0.82	1.13	1.03	0.89	474200	511200	1.00	1.08	7	8	1	iTRAQ 8plex (K N-term)	20010	Ribulose 1 5-bisphosphate carboxylase small subunit precursor [Coffea canephora].
689	20074	Pp3c4_29270V3.1.p	1.71	237.05	1341000	1115000	1039000	1148000	1325000	813600	1.00	0.83	0.78	0.86	0.99	0.61	1165000	1095000	1.00	0.94	13	7	2	iTRAQ 8plex (K N-term)	25814	PREDICTED: chlorophyll a-b binding protein 6 chloroplastic-like [Musa acuminata subsp. malaccensis].
689	20075	Pp3c4_29150V3.1.p	1.71	237.05	1341000	1115000	1039000	1148000	1325000	813600	1.00	0.83	0.78	0.86	0.99	0.61	1165000	1095000	1.00	0.94	13	7	2	iTRAQ 8plex (K N-term)	25814	PREDICTED: chlorophyll a-b binding protein 6 chloroplastic-like [Malus domestica].
930	19233	Pp3c22_1060V3.1.p	9.55	236.83	4443000	4278000	3686000	3698000	3535000	3449000	1.00	0.96	0.83	0.83	0.80	0.78	4136000	3561000	1.00	0.86	30	8	8	iTRAQ 8plex (K N-term)	33263	PREDICTED: grpE protein homolog mitochondrial-like isoform X2 [Brassica rapa].
1165	19688	Pp3c10_20740V3.1.p	5.31	236.8	2610000	2516000	2943000	2934000	2760000	2915000	1.00	0.96	1.13	1.12	1.06	1.12	2690000	2869000	1.00	1.07	40	6	6	iTRAQ 8plex (K N-term)	20697	PREDICTED: ADP-ribosylation factor 2-like [Phoenix dactylifera].
1165	19934	Pp3c4_20580V3.1.p	5.31	236.8	2610000	2516000	2943000	2934000	2760000	2915000	1.00	0.96	1.13	1.12	1.06	1.12	2690000	2869000	1.00	1.07	40	6	6	iTRAQ 8plex (K N-term)	20724	PREDICTED: ADP-ribosylation factor 2-like [Setaria italica].
1165	19689	Pp3c12_14940V3.1.p	5.31	236.8	2610000	2516000	2943000	2934000	2760000	2915000	1.00	0.96	1.13	1.12	1.06	1.12	2690000	2869000	1.00	1.07	40	6	6	iTRAQ 8plex (K N-term)	20713	PREDICTED: ADP-ribosylation factor 2-like isoform X1 [Solanum tuberosum].
1165	19935	Pp3c12_14945V3.1.p	5.31	236.8	2610000	2516000	2943000	2934000	2760000	2915000	1.00	0.96	1.13	1.12	1.06	1.12	2690000	2869000	1.00	1.07	40	6	6	iTRAQ 8plex (K N-term)	20724	PREDICTED: ADP-ribosylation factor [Erythranthe guttata].
1165	19690	Pp3c12_14910V3.1.p	5.31	236.8	2610000	2516000	2943000	2934000	2760000	2915000	1.00	0.96	1.13	1.12	1.06	1.12	2690000	2869000	1.00	1.07	40	6	6	iTRAQ 8plex (K N-term)	20713	PREDICTED: ADP-ribosylation factor 2-like isoform X1 [Solanum tuberosum].
1165	20061	Pp3c4_20601V3.1.p	5.31	236.8	2610000	2516000	2943000	2934000	2760000	2915000	1.00	0.96	1.13	1.12	1.06	1.12	2690000	2869000	1.00	1.07	40	6	6	iTRAQ 8plex (K N-term)	20689	PREDICTED: ADP-ribosylation factor 2-like isoform X1 [Solanum tuberosum].
999	19365	Pp3c4_20170V3.1.p	3.52	236.69	2815000	2991000	3626000	2662000	2940000	3098000	1.00	1.06	1.29	0.95	1.04	1.10	3144000	2900000	1.00	0.92	30	7	7	iTRAQ 8plex (K N-term)	49793	BnaC07g19000D [Brassica napus].
857	19032	Pp3c16_19380V3.1.p	2.82	236.6	3335000	3319000	3834000	3573000	3360000	4209000	1.00	1.00	1.15	1.07	1.01	1.26	3496000	3714000	1.00	1.06	33	9	9	iTRAQ 8plex (K N-term)	38228	phosphoglycerate mutase putative [Ricinus communis].
716	19344	Pp3c15_25780V3.1.p	2.75	236.6	408700	362100	477600	353500	362000	442700	1.00	0.89	1.17	0.87	0.89	1.08	416100	386100	1.00	0.93	3	9	1	iTRAQ 8plex (K N-term)	28183	na
1066	19537	Pp3c16_13590V3.1.p	2.71	236.59	4040000	3982000	3377000	6240000	3862000	3419000	1.00	0.99	0.84	1.54	0.96	0.85	3800000	4507000	1.00	1.19	31	7	7	iTRAQ 8plex (K N-term)	28779	PREDICTED: single-stranded DNA-binding protein mitochondrial [Populus euphratica].
1069	19722	Pp3c15_24180V3.1.p	1.8	236.45	3603000	3518000	3717000	4031000	3251000	3205000	1.00	0.98	1.03	1.12	0.90	0.89	3613000	3495000	1.00	0.97	53	6	6	iTRAQ 8plex (K N-term)	23116	PREDICTED: cysteine proteinase inhibitor 6-like isoform X2 [Malus domestica].
1069	19723	Pp3c15_24170V3.1.p	1.8	236.45	3603000	3518000	3717000	4031000	3251000	3205000	1.00	0.98	1.03	1.12	0.90	0.89	3613000	3495000	1.00	0.97	53	6	6	iTRAQ 8plex (K N-term)	23116	Cysteine proteinase inhibitor 12 [Theobroma cacao].
1002	19354	Pp3c19_11630V3.1.p	11.74	236.37	276400	294200	256400	302000	305700	329800	1.00	1.06	0.93	1.09	1.11	1.19	275700	312500	1.00	1.13	8	8	1	iTRAQ 8plex (K N-term)	36345	PREDICTED: ATP synthase subunit gamma mitochondrial-like [Pyrus x bretschneideri].
891	19532	Pp3c17_4710V3.1.p	3.68	236.29	7062000	7499000	6749000	7418000	6614000	6125000	1.00	1.06	0.96	1.05	0.94	0.87	7103000	6719000	1.00	0.95	36	8	8	iTRAQ 8plex (K N-term)	24380	unnamed protein product [Coffea canephora].
718	19428	Pp3c3_12310V3.1.p	0.95	236.25	875900	1059000	1233000	1854000	1007000	771900	1.00	1.21	1.41	2.12	1.15	0.88	1056000	1211000	1.00	1.15	8	8	2	iTRAQ 8plex (K N-term)	31378	PREDICTED: ATP-dependent Clp protease proteolytic subunit-related protein 2 chloroplastic isoform X1 [Jatropha curcas].
440	18842	Pp3c16_18700V3.1.p	8.04	236.15	4939000	5213000	6275000	5346000	3771000	3929000	1.00	1.06	1.27	1.08	0.76	0.80	5477000	4349000	1.00	0.79	26	12	12	iTRAQ 8plex (K N-term)	68583	hypothetical protein [Planktothrix rubescens].
1029	19915	Pp3c15_17530V3.1.p	3.04	236.14	4090000	4974000	4539000	3581000	4955000	4041000	1.00	1.22	1.11	0.88	1.21	0.99	4534000	4192000	1.00	0.92	44	8	8	iTRAQ 8plex (K N-term)	19938	PREDICTED: 50S ribosomal protein L24 chloroplastic [Sesamum indicum].
474	20067	Pp3c13_14980V3.1.p	2.48	235.97	5850000	5155000	6044000	4771000	6577000	4528000	1.00	0.88	1.03	0.82	1.12	0.77	5683000	5292000	1.00	0.93	6	7	1	iTRAQ 8plex (K N-term)	25909	AT3G54890 partial [Arabidopsis thaliana].
609	19178	Pp3c12_2930V3.1.p	1.4	235.97	2278000	2452000	2818000	2620000	2312000	2390000	1.00	1.08	1.24	1.15	1.01	1.05	2516000	2441000	1.00	0.97	8	9	3	iTRAQ 8plex (K N-term)	32083	PREDICTED: ATP-dependent Clp protease proteolytic subunit-related protein 2 chloroplastic [Fragaria vesca subsp. vesca].
908	19540	Pp3c6_26630V3.1.p	4.69	235.91	3100000	2997000	3643000	3763000	3149000	3759000	1.00	0.97	1.18	1.21	1.02	1.21	3247000	3557000	1.00	1.1	50	7	7	iTRAQ 8plex (K N-term)	22519	PREDICTED: prostamide/prostaglandin F synthase [Maylandia zebra].
1039	19050	Pp3c2_24670V3.1.p	2.17	235.81	827700	806800	758700	837800	691700	785100	1.00	0.97	0.92	1.01	0.84	0.95	797700	771500	1.00	0.97	6	9	4	iTRAQ 8plex (K N-term)	79562	PREDICTED: ABC transporter F family member 4-like [Solanum tuberosum].
890	19142	Pp3c6_1600V3.1.p	16.63	235.71	4115000	4054000	3848000	3162000	2568000	2889000	1.00	0.99	0.94	0.77	0.62	0.70	4006000	2873000	1.00	0.72	25	8	8	iTRAQ 8plex (K N-term)	43574	hypothetical protein SELMODRAFT_410951 [Selaginella moellendorffii].
963	19085	Pp3c5_13820V3.1.p	3.08	235.69	3074000	2655000	2964000	2949000	2614000	6136000	1.00	0.86	0.96	0.96	0.85	2.00	2897000	3900000	1.00	1.35	30	8	8	iTRAQ 8plex (K N-term)	38112	PREDICTED: carboxylesterase 1-like isoform X2 [Musa acuminata subsp. malaccensis].
867	19806	Pp3c12_25160V3.1.p	3.05	235.62	2279000	2052000	2173000	2243000	1919000	2087000	1.00	0.90	0.95	0.98	0.84	0.92	2168000	2083000	1.00	0.96	68	6	5	iTRAQ 8plex (K N-term)	11141	PREDICTED: 10 kDa chaperonin-like [Nelumbo nucifera].
728	19229	Pp3c7_5780V3.1.p	0.23	235.61	158800	163600	189700	150700	157800	212500	1.00	1.03	1.19	0.95	0.99	1.34	170700	173700	1.00	1.02	4	9	1	iTRAQ 8plex (K N-term)	28387	PREDICTED: 40S ribosomal protein S6-like [Elaeis guineensis].
927	19017	Pp3c22_5800V3.1.p	1.29	235.48	1410000	1270000	1694000	1618000	1351000	1544000	1.00	0.90	1.20	1.15	0.96	1.10	1458000	1504000	1.00	1.03	9	8	3	iTRAQ 8plex (K N-term)	46867	PREDICTED: oxygen-dependent coproporphyrinogen-III oxidase chloroplastic-like [Vitis vinifera].
1102	19394	Pp3c3_1090V3.1.p	4.74	235.31	50730	46790	62460	148400	49780	68160	1.00	0.92	1.23	2.93	0.98	1.34	53320	88790	1.00	1.67	4	7	1	iTRAQ 8plex (K N-term)	36597	PREDICTED: fructose-1 6-bisphosphatase cytosolic isoform X1 [Vitis vinifera].
535	19113	Pp3c27_8190V3.1.p	0.29	235.02	1589000	1652000	2109000	1763000	1563000	2073000	1.00	1.04	1.33	1.11	0.98	1.30	1783000	1800000	1.00	1.01	20	10	4	iTRAQ 8plex (K N-term)	21413	PREDICTED: 60S ribosomal protein L9-like [Elaeis guineensis].
737	19446	Pp3c23_19030V3.1.p	1.27	234.63	214300	214100	239600	225900	194700	233000	1.00	1.00	1.12	1.05	0.91	1.09	222700	217800	1.00	0.98	6	7	1	iTRAQ 8plex (K N-term)	32465	PREDICTED: ATP-dependent Clp protease proteolytic subunit 5 chloroplastic isoform X2 [Elaeis guineensis].
792	19112	Pp3c22_5280V3.1.p	0.22	234.62	3970000	4154000	4148000	3617000	3943000	4717000	1.00	1.05	1.04	0.91	0.99	1.19	4091000	4092000	1.00	1	32	10	10	iTRAQ 8plex (K N-term)	45352	unknown [Picea sitchensis].
749	19646	Pp3c2_5520V3.1.p	6.81	234.47	385600	411700	483600	634300	414400	600700	1.00	1.07	1.25	1.64	1.07	1.56	427000	549800	1.00	1.29	12	9	1	iTRAQ 8plex (K N-term)	19863	PREDICTED: SKP1-like protein 1A-like [Glycine max].
715	19200	Pp3c22_13130V3.1.p	9.61	234.46	4030000	3978000	4367000	3136000	3669000	3829000	1.00	0.99	1.08	0.78	0.91	0.95	4125000	3545000	1.00	0.86	28	9	8	iTRAQ 8plex (K N-term)	36337	Amino acid dehydrogenase family protein [Theobroma cacao].
358	19850	Pp3c2_16260V3.1.p	1.59	234.37	539700	536400	535600	987500	460800	478400	1.00	0.99	0.99	1.83	0.85	0.89	537300	642200	1.00	1.2	5	8	1	iTRAQ 8plex (K N-term)	30198	2-cys peroxiredoxin chloroplast [Arabidopsis lyrata subsp. lyrata].
1051	19276	Pp3c7_1410V3.1.p	3.08	234.31	2089000	1994000	2282000	2380000	1962000	2455000	1.00	0.95	1.09	1.14	0.94	1.18	2122000	2266000	1.00	1.07	43	8	8	iTRAQ 8plex (K N-term)	27397	hypothetical protein SELMODRAFT_427006 [Selaginella moellendorffii].
421	18747	Pp3c9_2745V3.1.p	3.98	234.09	3048000	2780000	3030000	3275000	2774000	3686000	1.00	0.91	0.99	1.07	0.91	1.21	2953000	3245000	1.00	1.1	22	12	7	iTRAQ 8plex (K N-term); Oxidation (M)	58636	PREDICTED: ornithine carbamoyltransferase chloroplastic-like [Pyrus x bretschneideri].
421	18751	Pp3c9_2740V3.1.p	3.98	234.09	3048000	2780000	3030000	3275000	2774000	3686000	1.00	0.91	0.99	1.07	0.91	1.21	2953000	3245000	1.00	1.1	20	12	7	iTRAQ 8plex (K N-term); Oxidation (M)	64317	Ornithine carbamoyltransferase isoform 1 [Theobroma cacao].
604	18742	Pp3c20_17410V3.1.p	1.54	234.08	3255000	3220000	4209000	3255000	3335000	4991000	1.00	0.99	1.29	1.00	1.02	1.53	3561000	3860000	1.00	1.08	18	10	8	iTRAQ 8plex (K N-term)	59262	PREDICTED: elongation factor Tu mitochondrial-like [Camelina sativa].
604	18754	Pp3c21_1500V3.1.p	1.54	234.08	3255000	3220000	4209000	3255000	3335000	4991000	1.00	0.99	1.29	1.00	1.02	1.53	3561000	3860000	1.00	1.08	21	10	8	iTRAQ 8plex (K N-term)	50934	na
604	18848	Pp3c23_5580V3.1.p	1.54	234.08	3255000	3220000	4209000	3255000	3335000	4991000	1.00	0.99	1.29	1.00	1.02	1.53	3561000	3860000	1.00	1.08	21	10	8	iTRAQ 8plex (K N-term)	50990	PREDICTED: elongation factor Tu mitochondrial [Tarenaya hassleriana].
674	19457	Pp3c19_1840V3.1.p	8.64	234.02	155600	162700	152400	231500	163700	218500	1.00	1.05	0.98	1.49	1.05	1.40	156900	204600	1.00	1.3	10	7	1	Carbamidomethylation; iTRAQ 8plex (K N-term)	27590	PREDICTED: ribulose bisphosphate carboxylase small chain 1 chloroplastic [Fragaria vesca subsp. vesca].
674	19456	Pp3c19_1860V3.1.p	8.64	234.02	155600	162700	152400	231500	163700	218500	1.00	1.05	0.98	1.49	1.05	1.40	156900	204600	1.00	1.3	11	7	1	Carbamidomethylation; iTRAQ 8plex (K N-term)	24765	RecName: Full=Ribulose bisphosphate carboxylase small chain chloroplastic; Short=RuBisCO small subunit; Flags: Precursor.
923	19162	Pp3c24_960V3.1.p	2.74	234	1833000	1692000	2589000	2325000	1876000	2567000	1.00	0.92	1.41	1.27	1.02	1.40	2038000	2256000	1.00	1.11	21	9	9	iTRAQ 8plex (K N-term)	65933	PREDICTED: methylenetetrahydrofolate reductase 2-like [Citrus sinensis].
359	19152	Pp3c3_21160V3.1.p	2.79	233.58	11530000	13500000	14340000	11110000	13530000	12390000	1.00	1.17	1.24	0.96	1.17	1.07	13120000	12340000	1.00	0.94	61	12	12	iTRAQ 8plex (K N-term)	17171	PREDICTED: 60S ribosomal protein L23a [Jatropha curcas].
784	19514	Pp3c22_8800V3.1.p	2.48	233.49	7024000	6350000	6765000	6454000	7122000	5734000	1.00	0.90	0.96	0.92	1.01	0.82	6713000	6437000	1.00	0.96	37	9	9	iTRAQ 8plex (K N-term)	27131	uncharacterized protein LOC100786582 [Glycine max].
864	19851	Pp3c16_5680V3.1.p	1.8	232.76	6936000	7437000	4750000	5797000	6997000	4661000	1.00	1.07	0.68	0.84	1.01	0.67	6374000	5818000	1.00	0.91	52	7	7	iTRAQ 8plex (K N-term)	19285	hypothetical protein B456_003G101800 partial [Gossypium raimondii].
813	18816	Pp3c14_16101V3.1.p	10.4	232.51	4194000	4151000	4150000	3969000	3542000	3439000	1.00	0.99	0.99	0.95	0.84	0.82	4165000	3650000	1.00	0.88	29	10	10	iTRAQ 8plex (K N-term)	56017	PREDICTED: poly(U)-specific endoribonuclease-B [Nicotiana tomentosiformis].
813	18817	Pp3c14_16100V3.1.p	10.4	232.51	4194000	4151000	4150000	3969000	3542000	3439000	1.00	0.99	0.99	0.95	0.84	0.82	4165000	3650000	1.00	0.88	29	10	10	iTRAQ 8plex (K N-term)	56017	PREDICTED: poly(U)-specific endoribonuclease-B [Populus euphratica].
929	19591	Pp3c4_16870V3.1.p	6.78	232.48	3613000	3752000	3890000	3688000	3621000	3364000	1.00	1.04	1.08	1.02	1.00	0.93	3752000	3558000	1.00	0.95	52	8	8	iTRAQ 8plex (K N-term)	26198	BnaA08g03980D [Brassica napus].
554	19283	Pp3c12_20960V3.1.p	0.86	232.44	7883000	7728000	5495000	7606000	7351000	5316000	1.00	0.98	0.70	0.96	0.93	0.67	7035000	6757000	1.00	0.96	57	10	10	iTRAQ 8plex (K N-term)	14701	PREDICTED: uncharacterized protein At2g34160-like [Phoenix dactylifera].
554	19284	Pp3c12_21020V3.1.p	0.86	232.44	7883000	7728000	5495000	7606000	7351000	5316000	1.00	0.98	0.70	0.96	0.93	0.67	7035000	6757000	1.00	0.96	57	10	10	iTRAQ 8plex (K N-term)	14701	hypothetical protein PRUPE_ppa013322mg [Prunus persica].
554	19285	Pp3c12_20320V3.1.p	0.86	232.44	7883000	7728000	5495000	7606000	7351000	5316000	1.00	0.98	0.70	0.96	0.93	0.67	7035000	6757000	1.00	0.96	57	10	10	iTRAQ 8plex (K N-term)	14701	unknown [Picea sitchensis].
554	19286	Pp3c12_20750V3.1.p	0.86	232.44	7883000	7728000	5495000	7606000	7351000	5316000	1.00	0.98	0.70	0.96	0.93	0.67	7035000	6757000	1.00	0.96	57	10	10	iTRAQ 8plex (K N-term)	14701	unknown [Picea sitchensis].
969	19467	Pp3c19_11440V3.1.p	2.67	232.41	3605000	3291000	3942000	3265000	3083000	3893000	1.00	0.91	1.09	0.91	0.86	1.08	3613000	3414000	1.00	0.94	51	7	7	iTRAQ 8plex (K N-term)	18086	Cyanate hydratase putative [Ricinus communis].
821	19051	Pp3c15_8540V3.1.p	1.68	232.25	279500	345100	324200	354200	331300	297000	1.00	1.23	1.16	1.27	1.19	1.06	316300	327500	1.00	1.04	2	9	1	iTRAQ 8plex (K N-term)	65253	PREDICTED: plastidial pyruvate kinase 2 [Nicotiana tomentosiformis].
1215	20128	Pp3c20_14330V3.1.p	25.54	232.04	1073000	1140000	1158000	947700	903300	879500	1.00	1.06	1.08	0.88	0.84	0.82	1123000	910200	1.00	0.81	8	5	2	iTRAQ 8plex (K N-term)	28790	hypothetical protein POPTR_0002s06670g [Populus trichocarpa].
905	19115	Pp3c1_40410V3.1.p	0.37	231.84	216700	207100	241600	220000	187000	254700	1.00	0.96	1.11	1.02	0.86	1.18	221800	220600	1.00	0.99	2	9	1	iTRAQ 8plex (K N-term)	67268	PREDICTED: DEAD-box ATP-dependent RNA helicase 37-like [Nicotiana tomentosiformis].
905	19145	Pp3c2_1920V3.1.p	0.37	231.84	216700	207100	241600	220000	187000	254700	1.00	0.96	1.11	1.02	0.86	1.18	221800	220600	1.00	0.99	2	9	1	iTRAQ 8plex (K N-term)	67556	PREDICTED: DEAD-box ATP-dependent RNA helicase 11-like [Nelumbo nucifera].
676	19649	Pp3c22_540V3.1.p	1.02	231.58	947900	750300	1168000	936100	738600	1045000	1.00	0.79	1.23	0.99	0.78	1.10	955500	906500	1.00	0.95	5	6	1	iTRAQ 8plex (K N-term)	19870	PREDICTED: ribulose bisphosphate carboxylase small chain chloroplastic-like isoform X1 [Pyrus x bretschneideri].
750	19844	Pp3c24_9920V3.1.p	4.93	231.38	685600	650700	669700	676200	582600	639500	1.00	0.95	0.98	0.99	0.85	0.93	668700	632800	1.00	0.95	13	7	2	iTRAQ 8plex (K N-term)	26879	beta-hydroxyacyl-ACP dehydrase 1 [Arachis hypogaea].
726	19141	Pp3c23_14900V3.1.p	2.33	230.83	1891000	1773000	1886000	2320000	1755000	1839000	1.00	0.94	1.00	1.23	0.93	0.97	1850000	1971000	1.00	1.07	13	9	4	iTRAQ 8plex (K N-term)	40817	PREDICTED: pyruvate dehydrogenase E1 component subunit beta-1 mitochondrial-like [Brassica rapa].
310	18786	Pp3c4_27990V3.1.p	0.78	230.04	2485000	2249000	2500000	2900000	2228000	2301000	1.00	0.91	1.01	1.17	0.90	0.93	2411000	2476000	1.00	1.03	11	17	8	iTRAQ 8plex (K N-term)	76225	PREDICTED: stromal 70 kDa heat shock-related protein chloroplastic [Jatropha curcas].
759	18928	Pp3c10_9630V3.1.p	1.06	230.03	6363000	6158000	7119000	6340000	6333000	7371000	1.00	0.97	1.12	1.00	1.00	1.16	6547000	6681000	1.00	1.02	27	11	11	iTRAQ 8plex (K N-term)	53962	PREDICTED: UDP-sulfoquinovose synthase chloroplastic isoform X1 [Sesamum indicum].
570	18781	Pp3c12_16900V3.1.p	2.72	229.24	159000	177300	113400	108300	161400	127300	1.00	1.11	0.71	0.68	1.01	0.80	149900	132300	1.00	0.88	4	13	1	iTRAQ 8plex (K N-term)	34377	PREDICTED: 26S proteasome non-ATPase regulatory subunit 14 homolog [Amborella trichopoda].
636	18810	Pp3c15_16990V3.1.p	17.17	229.07	4825000	4922000	5083000	4513000	4674000	4410000	1.00	1.02	1.05	0.94	0.97	0.91	4943000	4532000	1.00	0.92	47	12	8	iTRAQ 8plex (K N-term)	27304	PREDICTED: uncharacterized protein At5g02240-like [Brachypodium distachyon].
1185	19374	Pp3c16_16110V3.1.p	3.65	228.94	2384000	2223000	2434000	2244000	2165000	2391000	1.00	0.93	1.02	0.94	0.91	1.00	2347000	2267000	1.00	0.97	32	8	8	iTRAQ 8plex (K N-term)	34582	Putative 26S proteasome non-ATPase regulatory subunit 7 [Glycine soja].
1050	19078	Pp3c14_21530V3.1.p	2.51	228.92	1380000	1365000	1692000	2411000	1275000	1550000	1.00	0.99	1.23	1.75	0.92	1.12	1479000	1745000	1.00	1.18	11	9	5	iTRAQ 8plex (K N-term); Oxidation (M)	61478	hypothetical protein SELMODRAFT_444651 [Selaginella moellendorffii].
924	19131	Pp3c17_20640V3.1.p	0.03	228.83	4247000	4043000	4422000	4010000	4039000	4678000	1.00	0.95	1.04	0.94	0.95	1.10	4237000	4243000	1.00	1	50	9	9	iTRAQ 8plex (K N-term)	26051	BnaC06g06620D [Brassica napus].
920	19088	Pp3c21_20950V3.1.p	3.08	228.63	1409000	1605000	2025000	1831000	1517000	2477000	1.00	1.14	1.44	1.30	1.08	1.76	1679000	1941000	1.00	1.16	17	9	5	iTRAQ 8plex (K N-term)	45993	GDSL esterase/lipase [Glycine soja].
920	19089	Pp3c21_21000V3.1.p	3.08	228.63	1409000	1605000	2025000	1831000	1517000	2477000	1.00	1.14	1.44	1.30	1.08	1.76	1679000	1941000	1.00	1.16	17	9	5	iTRAQ 8plex (K N-term)	45993	PREDICTED: GDSL esterase/lipase At3g26430-like [Gossypium raimondii].
532	19863	Pp3c15_11070V3.1.p	0.06	228.62	1047000	1047000	983600	1074000	1134000	881100	1.00	1.00	0.94	1.03	1.08	0.84	1037000	1043000	1.00	1.01	16	6	2	iTRAQ 8plex (K N-term)	26730	LhcSR [Ulva prolifera].
1237	19539	Pp3c20_7040V3.1.p	1.25	228.17	187600	162200	148000	179300	161900	140100	1.00	0.86	0.79	0.96	0.86	0.75	166000	160400	1.00	0.97	3	6	1	Carbamidomethylation; iTRAQ 8plex (K N-term)	62136	PREDICTED: threonine synthase 1 chloroplastic-like [Citrus sinensis].
1120	19657	Pp3c2_35530V3.1.p	0.19	227.99	980100	1004000	1005000	1078000	1086000	830600	1.00	1.02	1.03	1.10	1.11	0.85	996200	998100	1.00	1	26	8	5	iTRAQ 8plex (K N-term)	20326	PREDICTED: uncharacterized protein LOC104603261 [Nelumbo nucifera].
525	19227	Pp3c11_19220V3.1.p	1.44	227.84	3533000	3473000	2361000	2945000	3362000	2415000	1.00	0.98	0.67	0.83	0.95	0.68	3122000	2908000	1.00	0.93	39	11	9	iTRAQ 8plex (K N-term)	31975	PREDICTED: UPF0603 protein At1g54780 chloroplastic [Gossypium raimondii].
617	19668	Pp3c10_21170V3.1.p	4.3	227.79	282400	280000	229800	441300	259400	281700	1.00	0.99	0.81	1.56	0.92	1.00	264000	327500	1.00	1.24	9	9	1	iTRAQ 8plex (K N-term)	19565	PREDICTED: 40S ribosomal protein S10-like [Musa acuminata subsp. malaccensis].
649	19516	Pp3c15_4960V3.1.p	1.87	227.68	9870000	9428000	8346000	8644000	9065000	9135000	1.00	0.96	0.85	0.88	0.92	0.93	9215000	8948000	1.00	0.97	41	9	9	iTRAQ 8plex (K N-term)	26441	PREDICTED: rhodanese-like domain-containing protein 14 chloroplastic [Gossypium raimondii].
1003	19356	Pp3c21_11700V3.1.p	8.68	227.66	856900	938000	1091000	868500	729500	836800	1.00	1.09	1.27	1.01	0.85	0.98	961900	811600	1.00	0.84	9	8	2	iTRAQ 8plex (K N-term)	36245	PREDICTED: ATP synthase subunit gamma mitochondrial [Nelumbo nucifera].
780	19060	Pp3c24_16740V3.1.p	3.19	227.55	1369000	1412000	1490000	1451000	1227000	1408000	1.00	1.03	1.09	1.06	0.90	1.03	1424000	1362000	1.00	0.96	31	10	6	iTRAQ 8plex (K N-term)	21515	hypothetical protein VITISV_015871 [Vitis vinifera].
831	19201	Pp3c1_3040V3.1.p	2.13	227.37	3024000	2906000	3668000	3237000	2997000	4000000	1.00	0.96	1.21	1.07	0.99	1.32	3199000	3411000	1.00	1.07	23	9	9	iTRAQ 8plex (K N-term)	58306	hypothetical protein EUTSA_v10013265mg [Eutrema salsugineum].
366	19291	Pp3c17_15200V3.1.p	1.44	226.95	860400	880000	1062000	867800	795600	1508000	1.00	1.02	1.23	1.01	0.92	1.75	934300	1057000	1.00	1.13	9	13	1	iTRAQ 8plex (K N-term)	15630	PREDICTED: 40S ribosomal protein S19-3 [Malus domestica].
788	18958	Pp3c15_7070V3.1.p	0.72	226.9	908900	943400	1288000	1026000	930200	1072000	1.00	1.04	1.42	1.13	1.02	1.18	1047000	1009000	1.00	0.96	11	10	5	iTRAQ 8plex (K N-term)	59306	hypothetical protein SELMODRAFT_158392 [Selaginella moellendorffii].
799	19811	Pp3c8_17570V3.1.p	1.9	226.82	244900	207600	192000	291800	205100	201800	1.00	0.85	0.78	1.19	0.84	0.82	214800	232900	1.00	1.08	5	6	1	iTRAQ 8plex (K N-term)	32717	unknown [Picea sitchensis].
965	19378	Pp3c1_21530V3.1.p	6.67	226.6	311500	340000	256500	345700	423500	315600	1.00	1.09	0.82	1.11	1.36	1.01	302600	361600	1.00	1.19	8	8	3	iTRAQ 8plex (K N-term)	71087	PREDICTED: polyadenylate-binding protein 8-like [Glycine max].
1190	19654	Pp3c5_21920V3.1.p	3.38	226.44	1847000	1843000	2134000	1836000	2038000	2601000	1.00	1.00	1.16	0.99	1.10	1.41	1941000	2158000	1.00	1.11	15	6	5	iTRAQ 8plex (K N-term)	47510	PREDICTED: 26S protease regulatory subunit 6A homolog [Musa acuminata subsp. malaccensis].
779	19081	Pp3c25_10350V3.1.p	4.77	226.37	463500	447400	553000	742500	444900	616300	1.00	0.97	1.19	1.60	0.96	1.33	488000	601300	1.00	1.23	2	10	1	iTRAQ 8plex (K N-term)	63648	predicted protein [Hordeum vulgare subsp. vulgare].
1263	19631	Pp3c6_20680V3.1.p	1.32	226.06	2811000	2662000	3262000	3831000	2610000	2824000	1.00	0.95	1.16	1.36	0.93	1.00	2912000	3088000	1.00	1.06	19	6	6	iTRAQ 8plex (K N-term)	42809	PREDICTED: 26S proteasome non-ATPase regulatory subunit 4 homolog [Vitis vinifera].
953	18924	Pp3c22_14790V3.1.p	0.12	225.88	2488000	2396000	2712000	2436000	2304000	2858000	1.00	0.96	1.09	0.98	0.93	1.15	2532000	2533000	1.00	1	10	10	9	iTRAQ 8plex (K N-term)	116440	PREDICTED: NHL repeat-containing protein 2 isoform X1 [Populus euphratica].
496	19071	Pp3c5_27000V3.1.p	0.44	225.59	6723000	6853000	8643000	6274000	7956000	7640000	1.00	1.02	1.29	0.93	1.18	1.14	7406000	7290000	1.00	0.98	24	12	12	iTRAQ 8plex (K N-term); Oxidation (M)	44564	hypothetical protein SELMODRAFT_267945 [Selaginella moellendorffii].
496	19072	Pp3c5_27030V3.1.p	0.44	225.59	6723000	6853000	8643000	6274000	7956000	7640000	1.00	1.02	1.29	0.93	1.18	1.14	7406000	7290000	1.00	0.98	24	12	12	iTRAQ 8plex (K N-term); Oxidation (M)	44564	PREDICTED: 60S ribosomal protein L3 [Gossypium raimondii].
833	19204	Pp3c1_40650V3.1.p	2.67	225.58	5131000	5535000	5401000	4502000	7237000	6449000	1.00	1.08	1.05	0.88	1.41	1.26	5356000	6063000	1.00	1.13	21	8	8	iTRAQ 8plex (K N-term)	48254	PREDICTED: L-ascorbate peroxidase T chloroplastic-like [Solanum tuberosum].
1047	20361	Pp3c23_14780V3.1.p	5.08	225.55	2272000	2100000	2105000	2251000	2148000	2398000	1.00	0.92	0.93	0.99	0.95	1.06	2159000	2266000	1.00	1.05	24	4	4	iTRAQ 8plex (K N-term)	27038	hypothetical protein [Anabaena sp. PCC 7108].
642	19375	Pp3c16_11330V3.1.p	2.36	225.53	2185000	2131000	2686000	2576000	1878000	2087000	1.00	0.98	1.23	1.18	0.86	0.95	2334000	2180000	1.00	0.93	12	8	3	iTRAQ 8plex (K N-term)	34522	PREDICTED: triosephosphate isomerase chloroplastic-like [Camelina sativa].
812	20201	Pp3c24_720V3.1.p	3.96	225.5	5878000	5142000	5009000	4521000	5448000	5000000	1.00	0.87	0.85	0.77	0.93	0.85	5343000	4990000	1.00	0.93	62	7	7	Carbamidomethylation; iTRAQ 8plex (K N-term)	11848	conserved hypothetical protein [Ricinus communis].
859	18974	Pp3c11_11060V3.1.p	10.52	225.38	2300000	2228000	2160000	2099000	2071000	2175000	1.00	0.97	0.94	0.91	0.90	0.95	2229000	2115000	1.00	0.95	31	9	5	iTRAQ 8plex (K N-term)	26760	Adenylate kinase B [Morus notabilis].
1311	19857	Pp3c27_1820V3.1.p	0.52	225.28	1110000	1052000	1207000	1251000	1010000	1077000	1.00	0.95	1.09	1.13	0.91	0.97	1123000	1113000	1.00	0.99	38	6	6	iTRAQ 8plex (K N-term)	31953	Pp3c27_1820V3.1.p
824	19182	Pp3c9_17180V3.1.p	3.61	224.59	1876000	1872000	2335000	1855000	1822000	1957000	1.00	1.00	1.24	0.99	0.97	1.04	2028000	1878000	1.00	0.93	20	7	7	iTRAQ 8plex (K N-term)	58836	Dihydrolipoyllysine-residue acetyltransferase component 3 of pyruvate dehydrogenase complex mitochondrial [Triticum urartu].
663	19175	Pp3c11_22560V3.1.p	0.52	224.59	3880000	3644000	3192000	3774000	3378000	3650000	1.00	0.94	0.82	0.97	0.87	0.94	3587000	3642000	1.00	1.02	29	9	8	iTRAQ 8plex (K N-term)	40695	PREDICTED: uncharacterized protein LOC100247161 isoform X1 [Vitis vinifera].
794	19203	Pp3c21_190V3.1.p	1.18	224.4	2300000	2010000	2504000	2428000	2011000	2616000	1.00	0.87	1.09	1.06	0.87	1.14	2271000	2352000	1.00	1.04	22	9	6	iTRAQ 8plex (K N-term)	39918	na
1048	20406	Pp3c15_9990V3.1.p	4.43	224.21	2932000	2655000	2700000	2742000	2705000	2252000	1.00	0.91	0.92	0.94	0.92	0.77	2762000	2566000	1.00	0.93	29	6	6	iTRAQ 8plex (K N-term)	17415	tha9 protein [Zea mays].
1213	20060	Pp3c9_6630V3.1.p	1.41	223.95	5576000	4689000	4093000	4651000	4959000	4106000	1.00	0.84	0.73	0.83	0.89	0.74	4786000	4572000	1.00	0.96	61	7	7	iTRAQ 8plex (K N-term)	17095	hypothetical protein SORBIDRAFT_02g031440 [Sorghum bicolor].
962	18905	Pp3c14_5440V3.1.p	8.82	223.87	3713000	3625000	3484000	3403000	3400000	3545000	1.00	0.98	0.94	0.92	0.92	0.95	3608000	3449000	1.00	0.96	28	9	9	iTRAQ 8plex (K N-term)	46910	hypothetical protein CISIN_1g038305mg [Citrus sinensis].
980	19529	Pp3c8_18030V3.1.p	2.13	223.7	3246000	3118000	2872000	3367000	2934000	2516000	1.00	0.96	0.88	1.04	0.90	0.78	3079000	2939000	1.00	0.95	23	7	7	iTRAQ 8plex (K N-term)	41102	PREDICTED: nicotinate-nucleotide pyrophosphorylase [carboxylating] chloroplastic [Musa acuminata subsp. malaccensis].
1149	19341	Pp3c2_10530V3.1.p	1.71	223.11	2093000	2027000	2275000	2131000	2052000	2096000	1.00	0.97	1.09	1.02	0.98	1.00	2131000	2093000	1.00	0.98	26	7	7	iTRAQ 8plex (K N-term)	38395	PREDICTED: probable cinnamyl alcohol dehydrogenase 1 [Cicer arietinum].
430	19222	Pp3c18_21840V3.1.p	0.42	223.05	2364000	2915000	2005000	2196000	2876000	2069000	1.00	1.23	0.85	0.93	1.22	0.88	2428000	2380000	1.00	0.98	21	11	6	iTRAQ 8plex (K N-term)	34228	plant Late Embryo Abundant (LEA) related [Caenorhabditis elegans].
899	19274	Pp3c21_5560V3.1.p	1	223.02	2552000	2612000	3314000	2638000	2518000	3790000	1.00	1.02	1.30	1.03	0.99	1.49	2826000	2982000	1.00	1.06	19	8	8	iTRAQ 8plex (K N-term)	53019	na
643	19817	Pp3c6_6545V3.1.p	9.28	222.92	10580000	11600000	8725000	8076000	8019000	8867000	1.00	1.10	0.82	0.76	0.76	0.84	10300000	8321000	1.00	0.81	41	8	7	iTRAQ 8plex (K N-term)	18905	hypothetical protein AMTR_s00114p00093910 [Amborella trichopoda].
766	19606	Pp3c19_5170V3.1.p	19.77	222.88	7996000	7212000	7112000	4938000	5940000	5290000	1.00	0.90	0.89	0.62	0.74	0.66	7440000	5389000	1.00	0.72	22	6	6	iTRAQ 8plex (K N-term)	27573	22-kDa protein of chloroplasts in green spores [Osmunda japonica].
699	20162	Pp3c4_31020V3.1.p	1.58	222.86	3321000	3745000	2204000	2743000	3617000	2071000	1.00	1.13	0.66	0.83	1.09	0.62	3090000	2810000	1.00	0.91	10	7	2	iTRAQ 8plex (K N-term)	18381	hypothetical protein 2_1716_01 partial [Pinus taeda].
851	19587	Pp3c16_18502V3.1.p	0.75	222.68	5062000	4609000	5105000	5321000	4738000	4873000	1.00	0.91	1.01	1.05	0.94	0.96	4925000	4977000	1.00	1.01	37	6	6	iTRAQ 8plex (K N-term)	20562	PREDICTED: thiosulfate sulfurtransferase 16 chloroplastic isoform X1 [Jatropha curcas].
851	19588	Pp3c16_18500V3.1.p	0.75	222.68	5062000	4609000	5105000	5321000	4738000	4873000	1.00	0.91	1.01	1.05	0.94	0.96	4925000	4977000	1.00	1.01	37	6	6	iTRAQ 8plex (K N-term)	20562	hypothetical protein B456_008G061400 [Gossypium raimondii].
1031	20150	Pp3c10_25450V3.1.p	0.53	222.43	1379000	1288000	1180000	1295000	1462000	1052000	1.00	0.93	0.86	0.94	1.06	0.76	1282000	1270000	1.00	0.99	22	5	3	iTRAQ 8plex (K N-term)	29159	chloroplast chlorophyll a/b binding protein [Phyllostachys edulis].
789	19015	Pp3c1_8290V3.1.p	5.38	222.35	719500	730000	1016000	889100	882200	1153000	1.00	1.01	1.41	1.24	1.23	1.60	821700	974600	1.00	1.19	12	10	2	iTRAQ 8plex (K N-term)	29590	PREDICTED: 40S ribosomal protein S4-1-like [Musa acuminata subsp. malaccensis].
789	19018	Pp3c7_23800V3.1.p	5.38	222.35	719500	730000	1016000	889100	882200	1153000	1.00	1.01	1.41	1.24	1.23	1.60	821700	974600	1.00	1.19	10	10	2	iTRAQ 8plex (K N-term)	33220	hypothetical protein PRUPE_ppa010072mg [Prunus persica].
705	18909	Pp3c1_7810V3.1.p	4.81	222.28	1981000	1947000	2317000	2476000	2056000	2269000	1.00	0.98	1.17	1.25	1.04	1.15	2082000	2267000	1.00	1.09	14	12	6	iTRAQ 8plex (K N-term)	44414	hypothetical protein CICLE_v10025758mg [Citrus clementina].
518	18946	Pp3c4_19910V3.1.p	0.33	222.28	6906000	6750000	7437000	8083000	6329000	6611000	1.00	0.98	1.08	1.17	0.92	0.96	7031000	7008000	1.00	1	31	11	11	iTRAQ 8plex (K N-term)	39651	PREDICTED: protein disulfide-isomerase like 2-1 [Solanum lycopersicum].
402	19004	Pp3c1_5300V3.1.p	3.16	222.21	8091000	9247000	9431000	7162000	8975000	8912000	1.00	1.14	1.17	0.89	1.11	1.10	8923000	8350000	1.00	0.94	19	11	4	iTRAQ 8plex (K N-term)	22542	PREDICTED: 50S ribosomal protein L9 chloroplastic [Tarenaya hassleriana].
402	19005	Pp3c1_5320V3.1.p	3.16	222.21	8091000	9247000	9431000	7162000	8975000	8912000	1.00	1.14	1.17	0.89	1.11	1.10	8923000	8350000	1.00	0.94	19	11	4	iTRAQ 8plex (K N-term)	22516	PREDICTED: 50S ribosomal protein L9 chloroplastic [Cicer arietinum].
1011	20135	Pp3c24_420V3.1.p	2.7	222.03	6621000	6389000	5884000	5557000	6623000	5958000	1.00	0.96	0.89	0.84	1.00	0.90	6298000	6046000	1.00	0.96	33	7	7	iTRAQ 8plex (K N-term)	20865	unknown [Picea sitchensis].
741	20138	Pp3c25_1450V3.1.p	4	221.86	4977000	5167000	5601000	5570000	5213000	5596000	1.00	1.04	1.13	1.12	1.05	1.12	5248000	5460000	1.00	1.04	29	8	8	iTRAQ 8plex (K N-term)	33325	Peptidyl-prolyl cis-trans isomerase FKBP18 chloroplastic -like protein [Gossypium arboreum].
426	18942	Pp3c2_34120V3.1.p	3.22	221.86	7086000	9036000	11470000	8602000	7584000	7805000	1.00	1.28	1.62	1.21	1.07	1.10	9197000	7997000	1.00	0.87	19	11	4	iTRAQ 8plex (K N-term)	22192	hypothetical protein EUTSA_v10002672mg [Eutrema salsugineum].
426	18943	Pp3c2_34110V3.1.p	3.22	221.86	7086000	9036000	11470000	8602000	7584000	7805000	1.00	1.28	1.62	1.21	1.07	1.10	9197000	7997000	1.00	0.87	19	11	4	iTRAQ 8plex (K N-term)	22170	PREDICTED: 50S ribosomal protein L9 chloroplastic [Gossypium raimondii].
745	20736	Pp3c22_2920V3.1.p	0.13	221.71	4319000	4295000	2469000	4593000	4157000	2318000	1.00	0.99	0.57	1.06	0.96	0.54	3695000	3689000	1.00	1	24	6	4	iTRAQ 8plex (K N-term)	11987	60S acidic ribosomal protein P3-1 [Arabidopsis thaliana].
724	18836	Pp3c27_8140V3.1.p	2.09	221.63	3917000	4304000	5169000	4176000	4496000	5663000	1.00	1.10	1.32	1.07	1.15	1.45	4463000	4778000	1.00	1.07	31	11	11	iTRAQ 8plex (K N-term)	45569	PREDICTED: uncharacterized protein ycf39 isoform X1 [Amborella trichopoda].
825	19471	Pp3c25_7060V3.1.p	4.7	221.59	4841000	5148000	5205000	3722000	4607000	5225000	1.00	1.06	1.08	0.77	0.95	1.08	5065000	4518000	1.00	0.89	30	8	8	iTRAQ 8plex (K N-term)	26388	PREDICTED: uncharacterized protein LOC103439979 [Malus domestica].
1052	19472	Pp3c26_8310V3.1.p	6.3	221.54	4216000	4591000	4189000	3761000	4246000	4151000	1.00	1.09	0.99	0.89	1.01	0.98	4332000	4053000	1.00	0.94	23	7	7	iTRAQ 8plex (K N-term)	35344	PREDICTED: ATP-dependent Clp protease proteolytic subunit-related protein 4 chloroplastic-like [Pyrus x bretschneideri].
1052	19473	Pp3c2_27590V3.1.p	6.3	221.54	4216000	4591000	4189000	3761000	4246000	4151000	1.00	1.09	0.99	0.89	1.01	0.98	4332000	4053000	1.00	0.94	22	7	7	iTRAQ 8plex (K N-term)	36793	PREDICTED: ATP-dependent Clp protease proteolytic subunit-related protein 4 chloroplastic [Nicotiana tomentosiformis].
958	19436	Pp3c2_6800V3.1.p	1.45	221.16	3680000	3531000	4072000	4138000	3339000	4250000	1.00	0.96	1.11	1.12	0.91	1.16	3761000	3909000	1.00	1.04	27	8	8	iTRAQ 8plex (K N-term)	36815	TPR-like protein [Coccomyxa subellipsoidea C-169].
816	18917	Pp3c2_17740V3.1.p	0.25	221.03	170000	181300	286700	190400	192400	252200	1.00	1.07	1.69	1.12	1.13	1.48	212700	211700	1.00	1	1	11	1	iTRAQ 8plex (K N-term)	77226	PREDICTED: sulfite reductase [ferredoxin] chloroplastic-like [Nelumbo nucifera].
816	18918	Pp3c2_17860V3.1.p	0.25	221.03	170000	181300	286700	190400	192400	252200	1.00	1.07	1.69	1.12	1.13	1.48	212700	211700	1.00	1	1	11	1	iTRAQ 8plex (K N-term)	77226	Sulfite reductase [ferredoxin] [Gossypium arboreum].
865	19778	Pp3c16_12630V3.1.p	6.28	220.85	3266000	3203000	3003000	4080000	3223000	3402000	1.00	0.98	0.92	1.25	0.99	1.04	3158000	3569000	1.00	1.13	31	8	8	iTRAQ 8plex (K N-term)	31082	Pp3c16_12630V3.1.p
739	19769	Pp3c16_12600V3.1.p	2.8	220.77	8621000	8628000	8712000	6222000	8920000	8877000	1.00	1.00	1.01	0.72	1.03	1.03	8654000	8007000	1.00	0.93	19	7	6	iTRAQ 8plex (K N-term)	31037	acetyl-CoA carboxylase biotin-containing subunit [Brassica oleracea].
1079	19444	Pp3c15_3570V3.1.p	1	220.61	2781000	2627000	2615000	2823000	2406000	2690000	1.00	0.94	0.94	1.02	0.87	0.97	2674000	2640000	1.00	0.99	30	7	7	iTRAQ 8plex (K N-term)	36790	red chlorophyll catabolite reductase [Marchantia polymorpha].
996	19124	Pp3c10_14490V3.1.p	2.06	220.5	3434000	3362000	3654000	4182000	3401000	3364000	1.00	0.98	1.06	1.22	0.99	0.98	3483000	3649000	1.00	1.05	22	8	8	iTRAQ 8plex (K N-term)	52742	hypothetical protein PRUPE_ppa004313mg [Prunus persica].
1667	20313	Pp3c7_12150V3.1.p	0.98	220.38	1192000	1164000	918300	1392000	1127000	917600	1.00	0.98	0.77	1.17	0.95	0.77	1091000	1145000	1.00	1.05	26	4	4	iTRAQ 8plex (K N-term)	24490	hypothetical protein OsI_19899 [Oryza sativa Indica Group].
1188	19197	Pp3c25_13340V3.1.p	0.37	220.3	2335000	2504000	2598000	2561000	2331000	2509000	1.00	1.07	1.11	1.10	1.00	1.07	2479000	2467000	1.00	1	31	7	6	iTRAQ 8plex (K N-term)	29965	hypothetical protein SOVF_204980 [Spinacia oleracea].
946	19097	Pp3c14_17810V3.1.p	3.44	220.24	187500	194400	294800	212900	163000	201900	1.00	1.04	1.57	1.14	0.87	1.08	225500	192600	1.00	0.85	2	9	1	iTRAQ 8plex (K N-term)	67607	PREDICTED: DEAD-box ATP-dependent RNA helicase 37 [Amborella trichopoda].
783	19513	Pp3c4_8600V3.1.p	2.75	219.92	4532000	4564000	3888000	5243000	4471000	4119000	1.00	1.01	0.86	1.16	0.99	0.91	4328000	4612000	1.00	1.07	29	8	8	iTRAQ 8plex (K N-term)	36551	PREDICTED: acetylglutamate kinase chloroplastic-like [Setaria italica].
1113	19494	Pp3c23_22700V3.1.p	10.99	219.89	1142000	1124000	916300	907000	559400	664000	1.00	0.98	0.80	0.79	0.49	0.58	1061000	710100	1.00	0.67	20	6	3	iTRAQ 8plex (K N-term)	27064	hemolytic toxin [Phyllodiscus semoni].
1176	20355	Pp3c13_11800V3.1.p	4.61	219.82	2901000	2904000	2660000	2628000	2766000	2759000	1.00	1.00	0.92	0.91	0.95	0.95	2822000	2718000	1.00	0.96	24	6	6	iTRAQ 8plex (K N-term)	27451	thylakoid lumen 15.0 kDa protein [Arabidopsis lyrata subsp. lyrata].
445	19317	Pp3c15_14410V3.1.p	4.88	219.8	236800	219200	270400	526100	260000	257100	1.00	0.93	1.14	2.22	1.10	1.09	242100	347700	1.00	1.44	9	10	1	iTRAQ 8plex (K N-term)	17599	PREDICTED: 60S ribosomal protein L12-3 [Brachypodium distachyon].
444	19314	Pp3c16_2860V3.1.p	3.37	219.63	195400	184900	177300	329700	175000	190700	1.00	0.95	0.91	1.69	0.90	0.98	185900	231800	1.00	1.25	10	10	1	iTRAQ 8plex (K N-term)	17740	60S ribosomal protein L12-1 [Triticum urartu].
1049	19116	Pp3c7_17220V3.1.p	2.07	219.55	1683000	1754000	2467000	1963000	1816000	2690000	1.00	1.04	1.47	1.17	1.08	1.60	1968000	2157000	1.00	1.1	18	8	8	iTRAQ 8plex (K N-term)	65344	PREDICTED: NADP-dependent malic enzyme isoform X2 [Amborella trichopoda].
1080	19426	Pp3c3_13280V3.1.p	0.65	219.15	3582000	3503000	3989000	4052000	3333000	3561000	1.00	0.98	1.11	1.13	0.93	0.99	3691000	3649000	1.00	0.99	28	7	7	iTRAQ 8plex (K N-term)	33642	hypothetical protein SORBIDRAFT_02g043490 [Sorghum bicolor].
1026	19429	Pp3c13_10750V3.1.p	1.61	219.03	2718000	2489000	2981000	3151000	2383000	3074000	1.00	0.92	1.10	1.16	0.88	1.13	2729000	2869000	1.00	1.05	24	8	8	iTRAQ 8plex (K N-term)	47070	uroporphyrinogen decarboxylase chloroplast precursor [Micromonas pusilla CCMP1545].
837	19642	Pp3c18_19140V3.1.p	0.51	218.92	4479000	4308000	5539000	7202000	4400000	3723000	1.00	0.96	1.24	1.61	0.98	0.83	4775000	5108000	1.00	1.07	36	8	8	iTRAQ 8plex (K N-term)	27649	Double Clp-N motif protein [Theobroma cacao].
1081	19563	Pp3c4_17890V3.1.p	0.05	218.35	3011000	3170000	3536000	3533000	2836000	3355000	1.00	1.05	1.17	1.17	0.94	1.11	3239000	3241000	1.00	1	16	8	8	iTRAQ 8plex (K N-term)	60469	PREDICTED: glutathione reductase chloroplastic [Phoenix dactylifera].
1078	19430	Pp3c22_160V3.1.p	3.16	218.07	3033000	2722000	3080000	3156000	2760000	3560000	1.00	0.90	1.02	1.04	0.91	1.17	2945000	3159000	1.00	1.07	25	7	7	iTRAQ 8plex (K N-term)	38753	PREDICTED: ATP phosphoribosyltransferase 2 chloroplastic [Amborella trichopoda].
427	19808	Pp3c17_1110V3.1.p	3.28	218.05	28620000	29690000	23190000	21500000	32600000	16210000	1.00	1.04	0.81	0.75	1.14	0.57	27160000	23440000	1.00	0.86	54	10	10	iTRAQ 8plex (K N-term)	9663	Pp3c17_1110V3.1.p
1593	20336	Pp3c1_6280V3.1.p	1.45	217.98	998600	988200	798300	1233000	855300	880800	1.00	0.99	0.80	1.23	0.86	0.88	928400	989600	1.00	1.07	48	5	5	iTRAQ 8plex (K N-term)	16396	PREDICTED: glycine-rich RNA-binding protein 3 mitochondrial-like [Brassica napus].
1058	19082	Pp3c18_20510V3.1.p	3.28	217.93	1295000	1368000	1790000	1483000	1555000	1836000	1.00	1.06	1.38	1.15	1.20	1.42	1484000	1625000	1.00	1.09	19	9	9	iTRAQ 8plex (K N-term)	64641	PREDICTED: formin-like protein 7 [Brachypodium distachyon].
847	19250	Pp3c20_14980V3.1.p	3.25	217.66	1714000	1558000	1986000	2483000	1520000	2089000	1.00	0.91	1.16	1.45	0.89	1.22	1753000	2031000	1.00	1.16	11	8	3	iTRAQ 8plex (K N-term)	40759	hypothetical protein SELMODRAFT_111224 [Selaginella moellendorffii].
1178	20072	Pp3c2_2980V3.1.p	1.21	217.56	1324000	1252000	1254000	1202000	1218000	1554000	1.00	0.95	0.95	0.91	0.92	1.17	1276000	1324000	1.00	1.04	23	5	5	iTRAQ 8plex (K N-term)	37236	Spermidine synthase 1 [Theobroma cacao].
652	18798	Pp3c14_10270V3.1.p	1.54	217.46	3424000	3383000	4953000	3868000	3683000	4871000	1.00	0.99	1.45	1.13	1.08	1.42	3920000	4141000	1.00	1.06	12	11	11	iTRAQ 8plex (K N-term)	112813	PREDICTED: protein TIC110 chloroplastic-like isoform X1 [Eucalyptus grandis].
932	19405	Pp3c2_17900V3.1.p	0.68	217.4	2770000	2677000	2213000	2650000	2446000	2419000	1.00	0.97	0.80	0.96	0.88	0.87	2553000	2505000	1.00	0.98	28	8	8	iTRAQ 8plex (K N-term)	38174	PREDICTED: uncharacterized protein LOC103336672 isoform X1 [Prunus mume].
1167	19520	Pp3c8_21790V3.1.p	8.1	217.3	2546000	2838000	2811000	2975000	2835000	3363000	1.00	1.11	1.10	1.17	1.11	1.32	2732000	3058000	1.00	1.12	31	7	7	iTRAQ 8plex (K N-term)	30633	PREDICTED: uncharacterized protein LOC105634328 [Jatropha curcas].
770	19073	Pp3c1_26270V3.1.p	0.37	217.28	4296000	4918000	4715000	3636000	5123000	5129000	1.00	1.14	1.10	0.85	1.19	1.19	4643000	4629000	1.00	1	35	9	9	iTRAQ 8plex (K N-term)	32672	cytosolic ascorbate peroxidase isoform 4 [Solanum lycopersicum].
720	19608	Pp3c21_8940V3.1.p	2.69	217.02	2126000	1979000	1543000	1838000	1518000	1834000	1.00	0.93	0.73	0.86	0.71	0.86	1882000	1730000	1.00	0.92	14	8	4	iTRAQ 8plex (K N-term)	39713	na
1682	20673	Pp3c19_1760V3.1.p	4.32	216.98	848200	801600	972000	1566000	857500	940300	1.00	0.95	1.15	1.85	1.01	1.11	873900	1121000	1.00	1.28	19	4	4	iTRAQ 8plex (K N-term)	29246	fasciclin [Brevundimonas sp. BAL3].
1508	19493	Pp3c5_15050V3.1.p	0.3	216.88	795400	791400	820400	771000	750300	880100	1.00	1.00	1.03	0.97	0.94	1.11	802400	800400	1.00	1	27	5	5	iTRAQ 8plex (K N-term)	33385	ubiquinone/menaquinone biosynthesis methyltransferase [Monoraphidium neglectum].
1592	20334	Pp3c14_26410V3.1.p	2.69	216.83	1723000	1865000	1554000	2337000	1733000	1607000	1.00	1.08	0.90	1.36	1.01	0.93	1714000	1892000	1.00	1.1	57	4	4	iTRAQ 8plex (K N-term)	16111	unknown [Picea sitchensis].
1010	20063	Pp3c1_33540V3.1.p	1.23	216.72	235900	230800	264400	345300	214600	229000	1.00	0.98	1.12	1.46	0.91	0.97	243700	262900	1.00	1.08	6	7	1	iTRAQ 8plex (K N-term)	26241	PREDICTED: heterogeneous nuclear ribonucleoprotein 1 [Nelumbo nucifera].
1010	20065	Pp3c1_33600V3.1.p	1.23	216.72	235900	230800	264400	345300	214600	229000	1.00	0.98	1.12	1.46	0.91	0.97	243700	262900	1.00	1.08	3	7	1	iTRAQ 8plex (K N-term)	46606	PREDICTED: heterogeneous nuclear ribonucleoprotein 1 [Jatropha curcas].
977	19518	Pp3c4_16930V3.1.p	25.13	216.61	3863000	3773000	3362000	2555000	2668000	2382000	1.00	0.98	0.87	0.66	0.69	0.62	3666000	2535000	1.00	0.69	29	7	7	iTRAQ 8plex (K N-term)	27950	hypothetical protein SELMODRAFT_445928 [Selaginella moellendorffii].
446	19315	Pp3c27_660V3.1.p	5.39	216.55	365800	325700	347800	600100	334500	426000	1.00	0.89	0.95	1.64	0.91	1.16	346400	453500	1.00	1.31	10	10	1	iTRAQ 8plex (K N-term)	17585	hypothetical protein SORBIDRAFT_04g030890 [Sorghum bicolor].
446	19316	Pp3c27_820V3.1.p	5.39	216.55	365800	325700	347800	600100	334500	426000	1.00	0.89	0.95	1.64	0.91	1.16	346400	453500	1.00	1.31	10	10	1	iTRAQ 8plex (K N-term)	17585	hypothetical protein SORBIDRAFT_04g030890 [Sorghum bicolor].
601	19148	Pp3c9_17550V3.1.p	3.3	216.5	4537000	4581000	4204000	4746000	4438000	4503000	1.00	1.01	0.93	1.05	0.98	0.99	4440000	4562000	1.00	1.03	35	10	10	iTRAQ 8plex (K N-term); Oxidation (M)	31771	predicted protein [Micromonas pusilla CCMP1545].
900	19398	Pp3c3_6080V3.1.p	1.22	216.45	5186000	5158000	4986000	5480000	4954000	5083000	1.00	0.99	0.96	1.06	0.96	0.98	5110000	5172000	1.00	1.01	21	8	8	iTRAQ 8plex (K N-term)	47069	PREDICTED: nuclear pore complex protein NUP50B [Populus euphratica].
437	19318	Pp3c9_15380V3.1.p	2.82	216.42	228300	210600	234600	598700	198800	215100	1.00	0.92	1.03	2.62	0.87	0.94	224500	337500	1.00	1.5	9	10	1	iTRAQ 8plex (K N-term)	17630	60S ribosomal protein L12 [Aegilops tauschii].
727	19265	Pp3c12_7580V3.1.p	5.61	216.37	460500	480700	500300	417500	426600	492700	1.00	1.04	1.09	0.91	0.93	1.07	480500	445600	1.00	0.93	7	8	2	iTRAQ 8plex (K N-term)	43255	PREDICTED: pyruvate dehydrogenase E1 component subunit alpha mitochondrial-like [Citrus sinensis].
1249	19352	Pp3c9_25990V3.1.p	3.02	216.27	400300	367500	695800	701100	452800	551900	1.00	0.92	1.74	1.75	1.13	1.38	487800	568600	1.00	1.17	3	7	2	iTRAQ 8plex (K N-term)	98563	cytoplasmic-like aconitate hydratase [Medicago truncatula].
758	18933	Pp3c1_41280V3.1.p	0.21	216.25	5989000	6072000	7528000	5491000	6099000	7965000	1.00	1.01	1.26	0.92	1.02	1.33	6529000	6518000	1.00	1	27	10	10	iTRAQ 8plex (K N-term)	51054	unknown [Picea sitchensis].
967	19377	|UniProtKB:Q96AE4	6.39	216.13	183300	183300	164500	156500	167300	173000	1.00	1.00	0.90	0.85	0.91	0.94	177000	165600	1.00	0.94	6	7	3	iTRAQ 8plex (K N-term)	62347	PREDICTED: far upstream element-binding protein 1 {ECO:0000250|UniProtKB:Q96AE4 ECO:0000312|EMBL:AAI07943.1}-like isoform X1 [Nicotiana tomentosiformis].
1136	19083	Pp3c21_17130V3.1.p	2.78	216.02	2988000	3025000	4832000	4859000	3303000	4088000	1.00	1.01	1.62	1.63	1.11	1.37	3615000	4083000	1.00	1.13	20	8	8	iTRAQ 8plex (K N-term)	49633	PREDICTED: rab GDP dissociation inhibitor alpha-like [Citrus sinensis].
1136	19084	Pp3c21_16320V3.1.p	2.78	216.02	2988000	3025000	4832000	4859000	3303000	4088000	1.00	1.01	1.62	1.63	1.11	1.37	3615000	4083000	1.00	1.13	20	8	8	iTRAQ 8plex (K N-term)	49616	PREDICTED: guanosine nucleotide diphosphate dissociation inhibitor 2 [Nelumbo nucifera].
1061	19559	Pp3c12_18160V3.1.p	0.34	215.95	3284000	3048000	3626000	3247000	3119000	3517000	1.00	0.93	1.10	0.99	0.95	1.07	3319000	3294000	1.00	0.99	30	7	7	iTRAQ 8plex (K N-term)	29127	PREDICTED: proliferating cell nuclear antigen [Phoenix dactylifera].
700	20350	Pp3c2_12430V3.1.p	16.11	215.93	5038000	4349000	4989000	3523000	3780000	4115000	1.00	0.86	0.99	0.70	0.75	0.82	4792000	3806000	1.00	0.79	44	5	5	iTRAQ 8plex (K N-term); Oxidation (M)	16954	hypothetical protein [Afipia broomeae].
861	19407	Pp3c23_13700V3.1.p	1.75	215.82	2662000	2436000	2182000	3005000	1914000	1960000	1.00	0.92	0.82	1.13	0.72	0.74	2427000	2293000	1.00	0.94	20	7	7	iTRAQ 8plex (K N-term)	53419	Pp3c23_13700V3.1.p
964	19180	Pp3c12_710V3.1.p	3.51	215.77	4210000	4242000	4096000	4228000	4130000	4609000	1.00	1.01	0.97	1.00	0.98	1.09	4183000	4322000	1.00	1.03	31	8	8	iTRAQ 8plex (K N-term)	32559	PREDICTED: probable 2-carboxy-D-arabinitol-1-phosphatase [Sesamum indicum].
1111	19839	Pp3c23_1260V3.1.p	0.55	215.77	1854000	1793000	1792000	1975000	1679000	1752000	1.00	0.97	0.97	1.06	0.91	0.94	1813000	1802000	1.00	0.99	34	6	6	iTRAQ 8plex (K N-term)	23480	hypothetical protein SELMODRAFT_418211 [Selaginella moellendorffii].
985	19728	Pp3c8_18060V3.1.p	2.72	215.75	4624000	4656000	3953000	5586000	5039000	3893000	1.00	1.01	0.85	1.21	1.09	0.84	4411000	4839000	1.00	1.1	31	7	7	iTRAQ 8plex (K N-term)	30359	PREDICTED: psbP domain-containing protein 2 chloroplastic [Eucalyptus grandis].
566	19598	Pp3c5_2700V3.1.p	1.38	215.74	1540000	1568000	1993000	1821000	1819000	1615000	1.00	1.02	1.29	1.18	1.18	1.05	1700000	1752000	1.00	1.03	4	10	1	iTRAQ 8plex (K N-term)	19562	PREDICTED: 50S ribosomal protein L12 chloroplastic-like [Glycine max].
638	18912	Pp3c1_24300V3.1.p	0.19	215.69	1971000	2279000	2812000	1826000	2126000	3143000	1.00	1.16	1.43	0.93	1.08	1.59	2354000	2365000	1.00	1	23	11	6	iTRAQ 8plex (K N-term)	25125	PREDICTED: 60S ribosomal protein L6-1 [Cucumis sativus].
1077	19155	Pp3c11_15230V3.1.p	1.41	215.68	2628000	2540000	2908000	2665000	2460000	2781000	1.00	0.97	1.11	1.01	0.94	1.06	2692000	2636000	1.00	0.98	33	8	8	iTRAQ 8plex (K N-term)	36508	PREDICTED: inositol-tetrakisphosphate 1-kinase 1-like [Populus euphratica].
903	19418	Pp3c22_12710V3.1.p	9.05	215.24	2566000	2750000	3612000	2245000	2181000	2409000	1.00	1.07	1.41	0.88	0.85	0.94	2976000	2279000	1.00	0.77	19	7	7	iTRAQ 8plex (K N-term)	42725	PREDICTED: protein SGT1 homolog [Pyrus x bretschneideri].
463	19827	Pp3c25_2880V3.1.p	7.37	214.77	3595000	3228000	3120000	2520000	3139000	3046000	1.00	0.90	0.87	0.70	0.87	0.85	3314000	2902000	1.00	0.88	8	7	2	iTRAQ 8plex (K N-term)	20076	hypothetical protein CICLE_v10009624mg [Citrus clementina].
1018	19139	Pp3c10_6390V3.1.p	1.2	214.74	5512000	5105000	5272000	6708000	4732000	5222000	1.00	0.93	0.96	1.22	0.86	0.95	5296000	5554000	1.00	1.05	47	9	9	iTRAQ 8plex (K N-term)	34537	PREDICTED: putative GDP-L-fucose synthase 2 [Malus domestica].
917	20331	Pp3c3_23700V3.1.p	2.58	214.71	2758000	3119000	2873000	2848000	3009000	2571000	1.00	1.13	1.04	1.03	1.09	0.93	2917000	2809000	1.00	0.96	59	6	6	iTRAQ 8plex (K N-term); Oxidation (M)	17124	PREDICTED: 40S ribosomal protein S15 isoform X1 [Nelumbo nucifera].
917	20058	Pp3c12_9180V3.1.p	2.58	214.71	2758000	3119000	2873000	2848000	3009000	2571000	1.00	1.13	1.04	1.03	1.09	0.93	2917000	2809000	1.00	0.96	59	6	6	iTRAQ 8plex (K N-term); Oxidation (M)	17138	PREDICTED: 40S ribosomal protein S15 [Elaeis guineensis].
917	20332	Pp3c4_15250V3.1.p	2.58	214.71	2758000	3119000	2873000	2848000	3009000	2571000	1.00	1.13	1.04	1.03	1.09	0.93	2917000	2809000	1.00	0.96	38	6	6	iTRAQ 8plex (K N-term); Oxidation (M)	26479	PREDICTED: 40S ribosomal protein S15 isoform X1 [Nelumbo nucifera].
960	19905	Pp3c6_18020V3.1.p	1.42	214.67	590900	538500	419200	492300	501400	627200	1.00	0.91	0.71	0.83	0.85	1.06	516200	540300	1.00	1.05	7	6	1	iTRAQ 8plex (K N-term)	14792	hypothetical protein SELMODRAFT_228505 [Selaginella moellendorffii].
895	19014	Pp3c5_15740V3.1.p	3.7	214.64	2635000	2586000	2858000	3063000	2563000	2938000	1.00	0.98	1.08	1.16	0.97	1.12	2693000	2855000	1.00	1.06	20	8	8	iTRAQ 8plex (K N-term)	53454	PREDICTED: phenylalanine--tRNA ligase chloroplastic/mitochondrial [Brachypodium distachyon].
804	19061	Pp3c11_9520V3.1.p	1.05	214.39	4595000	5423000	6164000	4458000	5062000	6098000	1.00	1.18	1.34	0.97	1.10	1.33	5394000	5206000	1.00	0.97	27	10	10	iTRAQ 8plex (K N-term)	40299	mitochondrial phosphate transporter [Glycine max].
804	19062	Pp3c11_9290V3.1.p	1.05	214.39	4595000	5423000	6164000	4458000	5062000	6098000	1.00	1.18	1.34	0.97	1.10	1.33	5394000	5206000	1.00	0.97	27	10	10	iTRAQ 8plex (K N-term)	40449	PREDICTED: mitochondrial phosphate carrier protein 3 mitochondrial-like [Sesamum indicum].
828	20266	Pp3c4_22510V3.1.p	5.42	214.29	5934000	6143000	5942000	5314000	5693000	6071000	1.00	1.04	1.00	0.90	0.96	1.02	6006000	5693000	1.00	0.95	53	6	6	iTRAQ 8plex (K N-term)	14867	PREDICTED: 50S ribosomal protein L31 chloroplastic [Camelina sativa].
873	19348	Pp3c23_8410V3.1.p	0.48	214.09	5761000	6128000	7146000	6234000	6732000	6198000	1.00	1.06	1.24	1.08	1.17	1.08	6345000	6388000	1.00	1.01	33	8	8	iTRAQ 8plex (K N-term)	30890	PREDICTED: 40S ribosomal protein S2-3 [Amborella trichopoda].
873	19349	Pp3c20_18740V3.1.p	0.48	214.09	5761000	6128000	7146000	6234000	6732000	6198000	1.00	1.06	1.24	1.08	1.17	1.08	6345000	6388000	1.00	1.01	33	8	8	iTRAQ 8plex (K N-term)	30904	PREDICTED: 40S ribosomal protein S2-3-like [Elaeis guineensis].
873	19350	Pp3c24_5780V3.1.p	0.48	214.09	5761000	6128000	7146000	6234000	6732000	6198000	1.00	1.06	1.24	1.08	1.17	1.08	6345000	6388000	1.00	1.01	33	8	8	iTRAQ 8plex (K N-term)	30835	hypothetical protein SELMODRAFT_67484 partial [Selaginella moellendorffii].
1406	19790	Pp3c17_14730V3.1.p	3.81	213.95	1920000	1952000	2592000	2317000	2870000	2104000	1.00	1.02	1.35	1.21	1.49	1.10	2155000	2430000	1.00	1.13	26	6	6	iTRAQ 8plex (K N-term)	41685	PREDICTED: cell division protein FtsY homolog chloroplastic [Beta vulgaris subsp. vulgaris].
1140	19674	Pp3c18_14700V3.1.p	1.18	213.93	1722000	1811000	2353000	2145000	1733000	2229000	1.00	1.05	1.37	1.25	1.01	1.29	1962000	2035000	1.00	1.04	18	6	6	iTRAQ 8plex (K N-term)	41630	PREDICTED: geranylgeranyl pyrophosphate synthase chloroplastic-like [Glycine max].
1338	20685	Pp3c20_22830V3.1.p	1.81	213.66	2706000	2444000	2705000	2668000	2318000	3492000	1.00	0.90	1.00	0.99	0.86	1.29	2618000	2826000	1.00	1.08	24	4	4	Carbamidomethylation; iTRAQ 8plex (K N-term)	19368	na
1179	20378	Pp3c14_24710V3.1.p	2.2	213.6	6951000	7576000	5697000	3933000	7509000	6888000	1.00	1.09	0.82	0.57	1.08	0.99	6741000	6110000	1.00	0.91	38	5	5	iTRAQ 8plex (K N-term)	15873	predicted protein [Micromonas sp. RCC299].
913	19724	Pp3c1_14910V3.1.p	3.54	213.58	3936000	3720000	3903000	5359000	3677000	4014000	1.00	0.95	0.99	1.36	0.93	1.02	3853000	4350000	1.00	1.13	39	7	7	iTRAQ 8plex (K N-term)	23130	PREDICTED: NAD(P)H-quinone oxidoreductase subunit M chloroplastic [Eucalyptus grandis].
836	19595	Pp3c1_26740V3.1.p	1.17	213.56	2752000	2804000	1794000	2426000	2563000	1876000	1.00	1.02	0.65	0.88	0.93	0.68	2450000	2288000	1.00	0.93	22	7	4	iTRAQ 8plex (K N-term)	32381	Light harvesting-like protein 3 [Theobroma cacao].
1200	19767	Pp3c6_10690V3.1.p	5.2	213.19	1125000	1013000	900400	1409000	938700	1312000	1.00	0.90	0.80	1.25	0.83	1.17	1013000	1220000	1.00	1.2	10	5	3	iTRAQ 8plex (K N-term)	53646	PREDICTED: aspartic proteinase A1-like isoform X2 [Malus domestica].
482	19319	Pp3c6_19290V3.1.p	2.81	213.18	245900	241500	312500	805000	257000	228000	1.00	0.98	1.27	3.27	1.04	0.93	266600	430000	1.00	1.61	9	9	1	iTRAQ 8plex (K N-term)	17546	60S ribosomal L12-like protein [Medicago truncatula].
885	19452	Pp3c4_15180V3.1.p	0.66	213.15	3188000	3400000	3724000	3384000	3117000	3684000	1.00	1.07	1.17	1.06	0.98	1.16	3437000	3395000	1.00	0.99	19	7	6	iTRAQ 8plex (K N-term)	44006	hypothetical protein CICLE_v10001384mg [Citrus clementina].
885	19527	Pp3c3_23650V3.1.p	0.66	213.15	3188000	3400000	3724000	3384000	3117000	3684000	1.00	1.07	1.17	1.06	0.98	1.16	3437000	3395000	1.00	0.99	19	7	6	iTRAQ 8plex (K N-term)	44003	PREDICTED: 26S protease regulatory subunit 10B homolog A-like [Glycine max].
885	19528	Pp3c12_8530V3.1.p	0.66	213.15	3188000	3400000	3724000	3384000	3117000	3684000	1.00	1.07	1.17	1.06	0.98	1.16	3437000	3395000	1.00	0.99	19	7	6	iTRAQ 8plex (K N-term)	44035	PREDICTED: 26S protease regulatory subunit 10B homolog A-like [Glycine max].
1135	19868	Pp3c27_2240V3.1.p	1.89	212.94	2921000	3074000	2175000	2606000	2979000	1976000	1.00	1.05	0.74	0.89	1.02	0.68	2723000	2520000	1.00	0.93	30	5	5	iTRAQ 8plex (K N-term)	25554	PREDICTED: charged multivesicular body protein 5-like [Camelina sativa].
1135	19869	Pp3c27_2180V3.1.p	1.89	212.94	2921000	3074000	2175000	2606000	2979000	1976000	1.00	1.05	0.74	0.89	1.02	0.68	2723000	2520000	1.00	0.93	30	5	5	iTRAQ 8plex (K N-term)	25554	PREDICTED: charged multivesicular body protein 5-like isoform X2 [Elaeis guineensis].
959	19725	Pp3c5_12290V3.1.p	1.12	212.9	4111000	4020000	3635000	4285000	3756000	3926000	1.00	0.98	0.88	1.04	0.91	0.95	3922000	3989000	1.00	1.02	28	7	7	iTRAQ 8plex (K N-term)	28168	hypothetical protein AMTR_s00053p00033690 [Amborella trichopoda].
433	18847	Pp3c7_26560V3.1.p	5.81	212.88	16180000	17280000	14150000	13640000	16050000	12040000	1.00	1.07	0.87	0.84	0.99	0.74	15870000	13910000	1.00	0.88	22	12	8	iTRAQ 8plex (K N-term)	43384	PREDICTED: plasminogen activator inhibitor 1 RNA-binding protein-like [Setaria italica].
503	20028	Pp3c16_11171V3.1.p	17.67	212.79	1180000	1195000	1140000	1094000	1025000	1070000	1.00	1.01	0.97	0.93	0.87	0.91	1172000	1063000	1.00	0.91	5	7	1	iTRAQ 8plex (K N-term)	19949	PREDICTED: thioredoxin-like partial [Eucalyptus grandis].
503	20029	Pp3c16_11170V3.1.p	17.67	212.79	1180000	1195000	1140000	1094000	1025000	1070000	1.00	1.01	0.97	0.93	0.87	0.91	1172000	1063000	1.00	0.91	5	7	1	iTRAQ 8plex (K N-term)	19949	Thioredoxin M-type 4 [Theobroma cacao].
713	18998	Pp3c3_22320V3.1.p	3.73	212.73	121500	128600	123900	72900	132400	116400	1.00	1.06	1.02	0.60	1.09	0.96	124700	107200	1.00	0.86	2	12	1	iTRAQ 8plex (K N-term)	75667	Sulfite reductase [ferredoxin] [Gossypium arboreum].
769	19153	Pp3c23_18200V3.1.p	1.69	211.87	5375000	5127000	5933000	4752000	5331000	8273000	1.00	0.95	1.10	0.88	0.99	1.54	5478000	6118000	1.00	1.12	20	8	8	iTRAQ 8plex (K N-term)	53065	PREDICTED: UDP-glucose 6-dehydrogenase 4-like [Oryza brachyantha].
769	19114	Pp3c20_1250V3.1.p	1.69	211.87	5375000	5127000	5933000	4752000	5331000	8273000	1.00	0.95	1.10	0.88	0.99	1.54	5478000	6118000	1.00	1.12	20	8	8	iTRAQ 8plex (K N-term)	53030	PREDICTED: UDP-glucose 6-dehydrogenase 4-like [Oryza brachyantha].
1291	19568	Pp3c16_8190V3.1.p	0.26	211.78	1795000	1796000	1607000	2032000	1706000	1527000	1.00	1.00	0.90	1.13	0.95	0.85	1732000	1755000	1.00	1.01	23	6	6	iTRAQ 8plex (K N-term)	35664	hypothetical protein EUTSA_v10026197mg [Eutrema salsugineum].
1032	19951	Pp3c4_4820V3.1.p	10.13	211.68	1130000	1034000	1166000	1020000	965600	1034000	1.00	0.91	1.03	0.90	0.85	0.91	1110000	1007000	1.00	0.91	14	5	2	iTRAQ 8plex (K N-term)	19834	RecName: Full=Ribulose bisphosphate carboxylase small chain chloroplastic; Short=RuBisCO small subunit; Flags: Precursor.
1267	19361	Pp3c9_8950V3.1.p	4.9	211.58	1562000	1420000	1611000	1948000	1422000	1934000	1.00	0.91	1.03	1.25	0.91	1.24	1531000	1768000	1.00	1.15	12	6	3	iTRAQ 8plex (K N-term)	29981	hypothetical protein LR48_Vigan27s002400 [Vigna angularis].
928	19117	Pp3c20_15680V3.1.p	2.02	211.56	2962000	2911000	3210000	2967000	2852000	3855000	1.00	0.98	1.08	1.00	0.96	1.30	3028000	3225000	1.00	1.07	19	8	8	iTRAQ 8plex (K N-term)	53442	PREDICTED: NADP-dependent glyceraldehyde-3-phosphate dehydrogenase [Gossypium raimondii].
627	19105	Pp3c14_4160V3.1.p	0.3	211.55	577500	616400	807100	517700	573600	1034000	1.00	1.07	1.40	0.90	0.99	1.79	667000	708300	1.00	1.06	6	9	1	iTRAQ 8plex (K N-term)	25437	PREDICTED: 60S ribosomal protein L6-3-like [Tarenaya hassleriana].
406	20093	Pp3c6_10040V3.1.p	0.04	211.39	1237000	1082000	1089000	1005000	1071000	1359000	1.00	0.87	0.88	0.81	0.87	1.10	1136000	1145000	1.00	1.01	5	7	1	iTRAQ 8plex (K N-term)	20106	unknown [Picea sitchensis].
991	19221	Pp3c3_12870V3.1.p	1.55	211.26	5141000	5300000	5445000	4442000	5572000	5438000	1.00	1.03	1.06	0.86	1.08	1.06	5295000	5150000	1.00	0.97	29	8	8	iTRAQ 8plex (K N-term)	37755	unnamed protein product [Coffea canephora].
1062	19572	Pp3c16_12110V3.1.p	0.96	211.03	4361000	4637000	2990000	3743000	4522000	3099000	1.00	1.06	0.69	0.86	1.04	0.71	3996000	3788000	1.00	0.95	32	7	7	iTRAQ 8plex (K N-term)	29824	unnamed protein product [Coffea canephora].
645	19008	Pp3c1_10010V3.1.p	1.78	210.85	5056000	5216000	5818000	4783000	5183000	5652000	1.00	1.03	1.15	0.95	1.03	1.12	5363000	5206000	1.00	0.97	16	10	10	iTRAQ 8plex (K N-term)	69896	PREDICTED: glutamate--tRNA ligase chloroplastic/mitochondrial-like [Camelina sativa].
1268	19855	Pp3c16_20770V3.1.p	4.23	210.83	1042000	1070000	1020000	876800	1015000	1056000	1.00	1.03	0.98	0.84	0.97	1.01	1044000	982600	1.00	0.94	20	6	3	iTRAQ 8plex (K N-term)	33458	PREDICTED: ATP-dependent Clp protease proteolytic subunit 4 chloroplastic-like [Solanum tuberosum].
1008	20024	Pp3c23_15450V3.1.p	0.45	210.44	3031000	3258000	2581000	2798000	3354000	2608000	1.00	1.08	0.85	0.92	1.11	0.86	2957000	2920000	1.00	0.99	26	7	7	iTRAQ 8plex (K N-term)	28463	PREDICTED: probable plastid-lipid-associated protein 4 chloroplastic [Phoenix dactylifera].
1353	19659	Pp3c9_4370V3.1.p	3.81	209.86	1532000	1467000	1720000	1321000	1409000	1655000	1.00	0.96	1.12	0.86	0.92	1.08	1573000	1462000	1.00	0.93	21	6	6	iTRAQ 8plex (K N-term)	41197	hypothetical protein LR48_Vigan02g098500 [Vigna angularis].
807	19415	Pp3c15_17560V3.1.p	1.97	209.68	1501000	1316000	1264000	1439000	1374000	1379000	1.00	0.88	0.84	0.96	0.92	0.92	1361000	1397000	1.00	1.03	17	8	2	iTRAQ 8plex (K N-term)	21736	structural constituent of ribosome putative [Ricinus communis].
976	19209	Pp3c25_15330V3.1.p	2.95	209.51	3086000	3032000	3207000	3086000	3091000	3452000	1.00	0.98	1.04	1.00	1.00	1.12	3108000	3210000	1.00	1.03	27	7	7	iTRAQ 8plex (K N-term)	30808	PREDICTED: proteasome subunit alpha type-1-B-like [Jatropha curcas].
1317	19893	Pp3c5_2650V3.1.p	3.92	209.41	897100	910500	1155000	1472000	857300	1263000	1.00	1.02	1.29	1.64	0.96	1.41	987600	1198000	1.00	1.21	14	5	3	iTRAQ 8plex (K N-term)	38895	PREDICTED: translocase of chloroplast 34 chloroplastic [Amborella trichopoda].
970	19459	Pp3c4_11270V3.1.p	0.29	209.33	3048000	2959000	3607000	2928000	3054000	3558000	1.00	0.97	1.18	0.96	1.00	1.17	3205000	3180000	1.00	0.99	16	7	7	iTRAQ 8plex (K N-term)	55738	hypothetical protein SELMODRAFT_268577 [Selaginella moellendorffii].
655	19013	Pp3c25_5230V3.1.p	1.04	209.33	5525000	5315000	6152000	4643000	5575000	8162000	1.00	0.96	1.11	0.84	1.01	1.48	5664000	6127000	1.00	1.08	9	10	5	iTRAQ 8plex (K N-term)	77519	PREDICTED: trifunctional UDP-glucose 4 6-dehydratase/UDP-4-keto-6-deoxy-D-glucose 3 5-epimerase/UDP-4-keto-L-rhamnose-reductase RHM1 [Elaeis guineensis].
576	19260	Pp3c7_18930V3.1.p	13.66	209.21	6511000	6837000	6697000	5686000	6191000	6166000	1.00	1.05	1.03	0.87	0.95	0.95	6682000	6014000	1.00	0.9	28	10	10	iTRAQ 8plex (K N-term)	31911	hypothetical protein EUTSA_v10011156mg [Eutrema salsugineum].
1118	19714	Pp3c3_17950V3.1.p	2.9	209.2	3256000	3158000	3335000	3669000	3058000	3481000	1.00	0.97	1.02	1.13	0.94	1.07	3249000	3402000	1.00	1.05	28	7	7	iTRAQ 8plex (K N-term)	35057	PREDICTED: uncharacterized protein LOC105969132 [Erythranthe guttata].
1329	5312	PhpapaCp008	1.74	209.07	1608000	1230000	1702000	1419000	1928000	1490000	1.00	0.76	1.06	0.88	1.20	0.93	1514000	1612000	1.00	1.07	10	5	3	iTRAQ 8plex (K N-term)	24291	NP_904171.1 petB cytochrome b6
860	19324	Pp3c8_18310V3.1.p	0.07	209.07	4236000	4377000	4437000	4016000	4319000	4760000	1.00	1.03	1.05	0.95	1.02	1.12	4350000	4365000	1.00	1	30	8	8	iTRAQ 8plex (K N-term)	39345	PREDICTED: isocitrate dehydrogenase [NAD] regulatory subunit 1 mitochondrial [Musa acuminata subsp. malaccensis].
1518	20145	Pp3c9_25170V3.1.p	1.58	208.86	1318000	1349000	1335000	1271000	1258000	1411000	1.00	1.02	1.01	0.96	0.95	1.07	1334000	1314000	1.00	0.98	25	4	3	iTRAQ 8plex (K N-term)	23559	PREDICTED: outer envelope pore protein 24B chloroplastic-like [Populus euphratica].
1087	19664	Pp3c16_7050V3.1.p	2.16	208.83	1230000	1269000	1006000	1229000	1118000	965700	1.00	1.03	0.82	1.00	0.91	0.79	1168000	1104000	1.00	0.95	17	6	4	iTRAQ 8plex (K N-term)	30742	unknown [Medicago truncatula].
1239	19414	Pp3c19_1810V3.1.p	3.89	208.61	510100	484700	649300	617800	509200	793100	1.00	0.95	1.27	1.21	1.00	1.55	548000	640000	1.00	1.17	14	7	4	iTRAQ 8plex (K N-term)	47129	hypothetical protein CICLE_v10011861mg [Citrus clementina].
1287	19742	Pp3c3_8190V3.1.p	5.85	208.5	3592000	4302000	6513000	3839000	3405000	3403000	1.00	1.20	1.81	1.07	0.95	0.95	4802000	3549000	1.00	0.74	21	6	6	iTRAQ 8plex (K N-term)	46276	extracellular calcium sensing receptor [Castanopsis chinensis].
986	19650	Pp3c9_8730V3.1.p	0.98	208.38	3471000	3445000	3202000	4122000	3444000	2319000	1.00	0.99	0.92	1.19	0.99	0.67	3373000	3295000	1.00	0.98	50	5	4	iTRAQ 8plex (K N-term); Oxidation (M)	11957	unknown [Picea sitchensis].
507	19360	Pp3c1_28780V3.1.p	2.48	208.26	451000	467200	513000	522100	407600	705500	1.00	1.04	1.14	1.16	0.90	1.56	477100	545100	1.00	1.14	9	11	1	iTRAQ 8plex (K N-term)	15646	PREDICTED: 40S ribosomal protein S19-3 [Eucalyptus grandis].
1109	19623	Pp3c9_24850V3.1.p	0.3	208.16	3760000	4037000	4979000	4171000	4028000	4388000	1.00	1.07	1.32	1.11	1.07	1.17	4259000	4195000	1.00	0.99	15	7	7	iTRAQ 8plex (K N-term)	55430	PREDICTED: serine carboxypeptidase-like 20 [Populus euphratica].
909	19564	Pp3c6_6830V3.1.p	0.14	208.04	2695000	2878000	2895000	2153000	3045000	3360000	1.00	1.07	1.07	0.80	1.13	1.25	2823000	2853000	1.00	1.01	23	7	6	iTRAQ 8plex (K N-term)	33169	light-harvesting chlorophyll-a/b binding protein LhcbM9 [Chlamydomonas incerta].
966	19359	Pp3c12_24890V3.1.p	0.69	207.75	3157000	3480000	3292000	2612000	3731000	3461000	1.00	1.10	1.04	0.83	1.18	1.10	3310000	3268000	1.00	0.99	26	8	8	iTRAQ 8plex (K N-term)	38067	hypothetical protein SELMODRAFT_108922 [Selaginella moellendorffii].
846	19382	Pp3c8_16590V3.1.p	2.94	207.58	5299000	5119000	6019000	7190000	4914000	6078000	1.00	0.97	1.14	1.36	0.93	1.15	5479000	6062000	1.00	1.11	49	8	8	iTRAQ 8plex (K N-term)	20518	unknown [Picea sitchensis].
949	19396	Pp3c18_16890V3.1.p	0.11	207.54	4208000	3803000	4097000	4489000	3985000	3640000	1.00	0.90	0.97	1.07	0.95	0.87	4036000	4038000	1.00	1	48	7	7	iTRAQ 8plex (K N-term)	18092	PREDICTED: LOW QUALITY PROTEIN: syntaxin-112-like [Eucalyptus grandis].
690	20210	Pp3c16_11400V3.1.p	9.61	207.31	8726000	8342000	7436000	7442000	7371000	6863000	1.00	0.96	0.85	0.85	0.84	0.79	8168000	7226000	1.00	0.88	76	7	7	iTRAQ 8plex (K N-term)	9056	copper transport protein ATOX1 [Hevea brasiliensis].
945	19077	Pp3c10_25830V3.1.p	1.23	207.19	3954000	4125000	3921000	3745000	4019000	4110000	1.00	1.04	0.99	0.95	1.02	1.04	4000000	3958000	1.00	0.99	25	9	9	iTRAQ 8plex (K N-term)	46490	PREDICTED: indole-3-glycerol phosphate synthase chloroplastic [Jatropha curcas].
994	19351	Pp3c23_14790V3.1.p	3.77	206.95	2550000	2536000	2256000	3183000	2567000	2357000	1.00	0.99	0.88	1.25	1.01	0.92	2447000	2702000	1.00	1.1	29	7	7	iTRAQ 8plex (K N-term)	34861	PREDICTED: chloroplast processing peptidase-like [Musa acuminata subsp. malaccensis].
972	19007	Pp3c8_12290V3.1.p	1.42	206.78	1464000	1558000	2037000	1383000	1606000	1805000	1.00	1.06	1.39	0.94	1.10	1.23	1686000	1598000	1.00	0.95	7	9	3	iTRAQ 8plex (K N-term)	50715	1-deoxy-D-xylulose-5-phosphate reductoisomerase [Taxus cuspidata].
1236	19421	Pp3c13_20420V3.1.p	7.44	206.68	1508000	1569000	1653000	1261000	1448000	1530000	1.00	1.04	1.10	0.84	0.96	1.01	1577000	1413000	1.00	0.9	22	7	7	iTRAQ 8plex (K N-term)	46303	hypothetical protein OsI_23308 [Oryza sativa Indica Group].
1088	19998	Pp3c10_15730V3.1.p	2.31	206.62	3619000	3862000	3467000	3477000	3745000	4144000	1.00	1.07	0.96	0.96	1.03	1.14	3649000	3789000	1.00	1.04	23	6	6	iTRAQ 8plex (K N-term)	29040	unknown [Medicago truncatula].
1410	20123	Pp3c20_22760V3.1.p	0.34	206.56	1087000	1088000	874400	1106000	1023000	938300	1.00	1.00	0.80	1.02	0.94	0.86	1016000	1023000	1.00	1.01	37	5	4	iTRAQ 8plex (K N-term)	25191	na
1020	19184	Pp3c19_7430V3.1.p	3.96	206.48	1350000	1389000	1450000	1073000	1370000	1406000	1.00	1.03	1.07	0.80	1.02	1.04	1396000	1283000	1.00	0.92	9	8	4	iTRAQ 8plex (K N-term)	50321	PREDICTED: acetyl-coenzyme A carboxylase carboxyl transferase subunit alpha chloroplastic-like [Malus domestica].
747	19522	Pp3c4_10510V3.1.p	0.05	206.37	5482000	5539000	4006000	4230000	5758000	4959000	1.00	1.01	0.73	0.77	1.05	0.90	5009000	4982000	1.00	0.99	31	7	7	iTRAQ 8plex (K N-term)	30741	PREDICTED: psbP domain-containing protein 6 chloroplastic-like [Solanum tuberosum].
1240	3185	PhpapaCp048	1.2	206.35	2277000	2267000	2551000	2318000	2251000	2415000	1.00	1.00	1.12	1.02	0.99	1.06	2365000	2328000	1.00	0.98	17	6	6	iTRAQ 8plex (K N-term)	57830	NP_904211.1 chlB photochlorophyllide reductase subunit B
1090	20062	Pp3c10_16560V3.1.p	0.72	206.26	9417000	9475000	7372000	9579000	9448000	7766000	1.00	1.01	0.78	1.02	1.00	0.82	8755000	8931000	1.00	1.02	46	5	5	iTRAQ 8plex (K N-term)	20334	hypothetical protein POPTR_0001s34760g [Populus trichocarpa].
997	19533	Pp3c16_17780V3.1.p	2.14	206	3523000	3561000	3186000	3885000	3695000	3148000	1.00	1.01	0.90	1.10	1.05	0.89	3423000	3576000	1.00	1.04	27	7	7	iTRAQ 8plex (K N-term)	42399	PREDICTED: ATP-dependent Clp protease proteolytic subunit-related protein 1 chloroplastic [Malus domestica].
1015	20082	Pp3c15_12430V3.1.p	0.15	205.96	5397000	5429000	3987000	5224000	5561000	3937000	1.00	1.01	0.74	0.97	1.03	0.73	4938000	4907000	1.00	0.99	52	6	6	iTRAQ 8plex (K N-term)	12069	uncharacterized protein LOC100527445 [Glycine max].
858	19106	Pp3c4_3170V3.1.p	3.9	205.91	1185000	1359000	1761000	2422000	1276000	1706000	1.00	1.15	1.49	2.04	1.08	1.44	1435000	1801000	1.00	1.26	17	9	4	iTRAQ 8plex (K N-term)	32686	PREDICTED: mitochondrial dicarboxylate/tricarboxylate transporter DTC [Nelumbo nucifera].
952	20337	Pp3c18_18370V3.1.p	0.46	205.85	3554000	3972000	2730000	3538000	4033000	2509000	1.00	1.12	0.77	1.00	1.13	0.71	3419000	3360000	1.00	0.98	43	4	3	iTRAQ 8plex (K N-term)	11769	hypothetical protein SELMODRAFT_443554 [Selaginella moellendorffii].
952	20338	Pp3c18_18290V3.1.p	0.46	205.85	3554000	3972000	2730000	3538000	4033000	2509000	1.00	1.12	0.77	1.00	1.13	0.71	3419000	3360000	1.00	0.98	43	4	3	iTRAQ 8plex (K N-term)	11769	hypothetical protein TRIUR3_32047 [Triticum urartu].
791	19110	Pp3c11_23840V3.1.p	1.4	205.84	4208000	4170000	4016000	4112000	3914000	4677000	1.00	0.99	0.95	0.98	0.93	1.11	4131000	4234000	1.00	1.02	23	9	9	iTRAQ 8plex (K N-term); Oxidation (M)	52341	PREDICTED: protease Do-like 8 chloroplastic isoform X1 [Pyrus x bretschneideri].
717	19380	Pp3c25_540V3.1.p	4.41	205.43	6030000	6294000	4684000	4480000	5974000	4352000	1.00	1.04	0.78	0.74	0.99	0.72	5669000	4935000	1.00	0.87	22	8	6	iTRAQ 8plex (K N-term)	31021	PREDICTED: translocon-associated protein subunit alpha [Brassica oleracea var. oleracea].
1528	21445	Pp3c7_3360V3.1.p	6.09	205.38	2102000	2257000	1520000	1337000	1825000	1582000	1.00	1.07	0.72	0.64	0.87	0.75	1960000	1582000	1.00	0.81	34	4	4	iTRAQ 8plex (K N-term)	16880	PREDICTED: glycine-rich RNA-binding protein 2-like [Sesamum indicum].
1057	20039	Pp3c15_4630V3.1.p	3.87	205.33	1282000	1294000	1133000	1156000	1270000	1068000	1.00	1.01	0.88	0.90	0.99	0.83	1237000	1165000	1.00	0.94	42	5	4	iTRAQ 8plex (K N-term)	11937	unknown [Picea sitchensis].
918	20418	Pp3c9_14620V3.1.p	5.3	205.14	3823000	4034000	3426000	3139000	3868000	3238000	1.00	1.06	0.90	0.82	1.01	0.85	3761000	3415000	1.00	0.91	29	6	6	iTRAQ 8plex (K N-term)	15398	Pp3c9_14620V3.1.p
1313	19876	Pp3c21_9720V3.1.p	4.62	204.97	2536000	2496000	2791000	2089000	2448000	2653000	1.00	0.98	1.10	0.82	0.97	1.05	2608000	2397000	1.00	0.92	24	6	6	iTRAQ 8plex (K N-term)	31217	PREDICTED: probable NAD(P)H dehydrogenase (quinone) FQR1-like 2 [Elaeis guineensis].
1184	19383	Pp3c20_5670V3.1.p	0.06	204.97	1761000	1618000	1942000	1614000	1501000	2262000	1.00	0.92	1.10	0.92	0.85	1.28	1773000	1793000	1.00	1.01	24	8	8	iTRAQ 8plex (K N-term)	43493	PREDICTED: putative 12-oxophytodienoate reductase 11 [Malus domestica].
1251	19678	Pp3c10_12450V3.1.p	1.84	204.93	993700	1038000	1131000	715800	920100	1332000	1.00	1.04	1.14	0.72	0.93	1.34	1054000	989300	1.00	0.94	3	5	1	iTRAQ 8plex (K N-term)	27561	PREDICTED: 50S ribosomal protein L11 chloroplastic-like [Pyrus x bretschneideri].
1580	21114	Pp3c1_27160V3.1.p	4.45	204.89	607700	592100	588600	874800	557000	689900	1.00	0.97	0.97	1.44	0.92	1.14	596100	707200	1.00	1.19	19	4	3	iTRAQ 8plex (K N-term)	25812	hypothetical protein PRUPE_ppa012118mg [Prunus persica].
1150	19655	Pp3c11_14260V3.1.p	1.57	204.8	1775000	1823000	2184000	1868000	1737000	2616000	1.00	1.03	1.23	1.05	0.98	1.47	1927000	2074000	1.00	1.08	17	6	6	iTRAQ 8plex (K N-term)	63908	PREDICTED: probable nucleolar protein 5-2 isoform X2 [Nelumbo nucifera].
1150	19651	Pp3c2_28380V3.1.p	1.57	204.8	1775000	1823000	2184000	1868000	1737000	2616000	1.00	1.03	1.23	1.05	0.98	1.47	1927000	2074000	1.00	1.08	18	6	6	iTRAQ 8plex (K N-term)	60232	PREDICTED: probable nucleolar protein 5-1 [Musa acuminata subsp. malaccensis].
1225	20181	Pp3c4_25180V3.1.p	1.51	204.73	940300	940300	956800	1117000	840700	1004000	1.00	1.00	1.02	1.19	0.89	1.07	945800	987200	1.00	1.04	13	4	3	iTRAQ 8plex (K N-term)	49967	PREDICTED: heme-binding protein 2-like [Elaeis guineensis].
800	19752	Pp3c11_14140V3.1.p	0.79	204.72	8199000	10160000	8828000	8715000	8631000	10360000	1.00	1.24	1.08	1.06	1.05	1.26	9061000	9236000	1.00	1.02	44	8	5	iTRAQ 8plex (K N-term)	16717	unknown [Picea sitchensis].
464	19942	Pp3c5_23070V3.1.p	0.31	204.57	2907000	2579000	2045000	2971000	2804000	1930000	1.00	0.89	0.70	1.02	0.96	0.66	2510000	2568000	1.00	1.02	5	6	1	iTRAQ 8plex (K N-term)	20009	unknown [Medicago truncatula].
951	19892	Pp3c2_15400V3.1.p	6.51	204.55	2831000	2817000	2547000	2448000	2566000	2678000	1.00	1.00	0.90	0.86	0.91	0.95	2732000	2564000	1.00	0.94	25	8	7	iTRAQ 8plex (K N-term)	28897	PREDICTED: peroxiredoxin Q chloroplastic-like [Nicotiana tomentosiformis].
751	20374	Pp3c3_12510V3.1.p	1.91	204.5	998300	827600	724100	822000	932400	620400	1.00	0.83	0.73	0.82	0.93	0.62	850000	791600	1.00	0.93	6	7	2	iTRAQ 8plex (K N-term)	25948	hypothetical protein CARUB_v10017942mg [Capsella rubella].
1138	19624	Pp3c19_6050V3.1.p	3.58	204.23	2551000	2447000	3800000	9597000	2614000	3115000	1.00	0.96	1.49	3.76	1.02	1.22	2933000	5109000	1.00	1.74	19	6	6	iTRAQ 8plex (K N-term)	48273	PREDICTED: uncharacterized protein LOC105131014 isoform X1 [Populus euphratica].
1074	19709	Pp3c12_18260V3.1.p	4.33	204.21	166700	152000	174400	209300	150200	203800	1.00	0.91	1.05	1.26	0.90	1.22	164400	187800	1.00	1.14	7	5	1	iTRAQ 8plex (K N-term)	24339	unknown [Picea sitchensis].
1277	19986	Pp3c15_24440V3.1.p	2.97	204.09	1480000	1455000	1513000	1548000	1253000	1443000	1.00	0.98	1.02	1.05	0.85	0.98	1482000	1415000	1.00	0.95	32	5	4	iTRAQ 8plex (K N-term)	23387	hypothetical protein AALP_AA6G156300 [Arabis alpina].
1911	20797	Pp3c1_40570V3.1.p	2.46	204.01	699100	650700	918500	860800	665600	971100	1.00	0.93	1.31	1.23	0.95	1.39	756100	832500	1.00	1.1	25	3	3	iTRAQ 8plex (K N-term)	15500	outer envelope pore protein [Medicago truncatula].
1496	19866	Pp3c4_28740V3.1.p	0.3	203.98	1145000	1171000	1180000	1115000	1120000	1253000	1.00	1.02	1.03	0.97	0.98	1.09	1165000	1162000	1.00	1	19	5	5	iTRAQ 8plex (K N-term)	43335	PREDICTED: probable bifunctional methylthioribulose-1-phosphate dehydratase/enolase-phosphatase E1 1 [Solanum lycopersicum].
907	2588	PhpapaCp037	2.51	203.92	3126000	3248000	4310000	3430000	3301000	5788000	1.00	1.04	1.38	1.10	1.06	1.85	3561000	4173000	1.00	1.17	37	8	8	iTRAQ 8plex (K N-term)	23136	NP_904200.1 rps4 ribosomal protein S4
1292	19854	Pp3c5_27640V3.1.p	1.11	203.83	1207000	1076000	1033000	1231000	1102000	1051000	1.00	0.89	0.86	1.02	0.91	0.87	1105000	1128000	1.00	1.02	12	6	3	iTRAQ 8plex (K N-term)	35737	PREDICTED: ATP-dependent Clp protease proteolytic subunit 4 chloroplastic-like isoform X1 [Citrus sinensis].
694	19016	Pp3c2_17110V3.1.p	0.36	203.72	1977000	1992000	2796000	1923000	2076000	2917000	1.00	1.01	1.41	0.97	1.05	1.48	2255000	2307000	1.00	1.02	15	9	4	iTRAQ 8plex (K N-term)	29080	PREDICTED: 50S ribosomal protein L5 chloroplastic [Elaeis guineensis].
1054	19490	Pp3c21_14880V3.1.p	4.51	203.7	2413000	2414000	2486000	2449000	2470000	2816000	1.00	1.00	1.03	1.01	1.02	1.17	2438000	2578000	1.00	1.06	17	7	7	iTRAQ 8plex (K N-term)	47297	unnamed protein product [Coffea canephora].
1375	19972	Pp3c9_4500V3.1.p	2.6	203.57	2932000	2805000	3036000	2293000	2660000	3274000	1.00	0.96	1.04	0.78	0.91	1.12	2924000	2742000	1.00	0.94	26	5	5	iTRAQ 8plex (K N-term)	27271	PREDICTED: UMP-CMP kinase 3-like isoform X1 [Phoenix dactylifera].
1257	20111	Pp3c6_19130V3.1.p	1.46	203.51	3206000	3059000	2493000	2947000	2709000	2771000	1.00	0.95	0.78	0.92	0.84	0.86	2919000	2809000	1.00	0.96	57	6	6	iTRAQ 8plex (K N-term)	13285	PREDICTED: NADH dehydrogenase [ubiquinone] 1 beta subcomplex subunit 9 [Eucalyptus grandis].
1160	19488	Pp3c15_13830V3.1.p	1.29	203.49	2607000	2529000	1947000	2839000	2326000	2208000	1.00	0.97	0.75	1.09	0.89	0.85	2361000	2458000	1.00	1.04	14	6	6	iTRAQ 8plex (K N-term)	57241	Pp3c15_13830V3.1.p
1084	19571	Pp3c10_6880V3.1.p	0.41	203.46	2345000	2290000	2332000	2241000	2200000	2593000	1.00	0.98	0.99	0.96	0.94	1.11	2322000	2344000	1.00	1.01	19	7	7	iTRAQ 8plex (K N-term)	49010	PREDICTED: calcium-binding mitochondrial carrier protein SCaMC-1-like isoform X1 [Cicer arietinum].
901	19475	Pp3c10_4970V3.1.p	0.59	203.44	1399000	1337000	1417000	1366000	1272000	1579000	1.00	0.96	1.01	0.98	0.91	1.13	1384000	1406000	1.00	1.02	7	8	3	iTRAQ 8plex (K N-term)	70396	unnamed protein product [Coffea canephora].
1104	19409	Pp3c9_17690V3.1.p	4.02	203.37	1873000	1611000	2110000	2257000	1711000	2394000	1.00	0.86	1.13	1.21	0.91	1.28	1865000	2121000	1.00	1.14	17	7	7	iTRAQ 8plex (K N-term)	60666	adenylosuccinate lyase [Thalassolituus oleivorans].
1202	20081	Pp3c2_25620V3.1.p	10.59	203.19	3021000	2676000	2910000	2457000	2635000	2671000	1.00	0.89	0.96	0.81	0.87	0.88	2869000	2588000	1.00	0.9	54	4	4	iTRAQ 8plex (K N-term)	13965	nuclear transport factor 2 putative [Arabidopsis thaliana].
1280	20195	Pp3c10_640V3.1.p	2.09	203.04	3522000	3336000	3337000	3370000	3309000	3401000	1.00	0.95	0.95	0.96	0.94	0.97	3398000	3360000	1.00	0.99	36	4	4	iTRAQ 8plex (K N-term)	19066	PREDICTED: uncharacterized protein LOC100804748 isoform X4 [Glycine max].
1226	20258	Pp3c14_20830V3.1.p	1.47	202.92	2630000	2656000	2875000	2461000	2798000	3235000	1.00	1.01	1.09	0.94	1.06	1.23	2720000	2831000	1.00	1.04	16	5	5	iTRAQ 8plex (K N-term)	39798	PREDICTED: phosphoglycolate phosphatase 1B chloroplastic-like [Nicotiana sylvestris].
902	19469	Pp3c2_13300V3.1.p	1.72	202.91	1305000	1490000	1604000	1179000	1417000	1608000	1.00	1.14	1.23	0.90	1.09	1.23	1466000	1401000	1.00	0.96	12	8	3	iTRAQ 8plex (K N-term)	25668	PREDICTED: 60S ribosomal protein L6 [Nelumbo nucifera].
1264	19590	Pp3c8_17050V3.1.p	1.96	202.74	2631000	2642000	2400000	2127000	2702000	2560000	1.00	1.00	0.91	0.81	1.03	0.97	2558000	2463000	1.00	0.96	26	7	3	iTRAQ 8plex (K N-term)	17609	PREDICTED: NADH dehydrogenase [ubiquinone] iron-sulfur protein 4 mitochondrial-like [Musa acuminata subsp. malaccensis].
1019	19181	Pp3c6_3890V3.1.p	4.83	202.74	5611000	5831000	6709000	6820000	6116000	6536000	1.00	1.04	1.20	1.22	1.09	1.16	6050000	6491000	1.00	1.07	25	8	8	iTRAQ 8plex (K N-term)	39089	hypothetical protein PRUPE_ppa007330mg [Prunus persica].
1766	20672	Pp3c4_11854V3.1.p	3.41	202.66	1210000	1139000	918300	1189000	1112000	1210000	1.00	0.94	0.76	0.98	0.92	1.00	1089000	1170000	1.00	1.07	18	3	3	iTRAQ 8plex (K N-term)	29623	PREDICTED: chlorophyll a-b binding protein 4 chloroplastic [Populus euphratica].
956	19461	Pp3c15_17700V3.1.p	2.54	202.55	3485000	3119000	4265000	3512000	3341000	5957000	1.00	0.89	1.22	1.01	0.96	1.71	3623000	4270000	1.00	1.18	21	8	8	iTRAQ 8plex (K N-term)	44443	cysteine synthase [Paracoccus sp. 361].
983	19835	Pp3c15_6360V3.1.p	6.95	202.41	5136000	5393000	4508000	4204000	4953000	4247000	1.00	1.05	0.88	0.82	0.96	0.83	5012000	4468000	1.00	0.89	26	7	5	iTRAQ 8plex (K N-term)	21700	PREDICTED: uncharacterized protein LOC105036234 [Elaeis guineensis].
1097	20357	Pp3c25_4050V3.1.p	15.3	202.36	4563000	4304000	3738000	3289000	3033000	3261000	1.00	0.94	0.82	0.72	0.66	0.71	4202000	3194000	1.00	0.76	19	4	4	iTRAQ 8plex (K N-term)	32084	Xyloglucan endotransglucosylase/hydrolase protein 14 precursor putative [Ricinus communis].
1097	20358	Pp3c25_4070V3.1.p	15.3	202.36	4563000	4304000	3738000	3289000	3033000	3261000	1.00	0.94	0.82	0.72	0.66	0.71	4202000	3194000	1.00	0.76	19	4	4	iTRAQ 8plex (K N-term)	32084	unknown [Picea sitchensis].
736	19609	Pp3c15_12140V3.1.p	11.91	202.3	6759000	6865000	7090000	7575000	7160000	7220000	1.00	1.02	1.05	1.12	1.06	1.07	6905000	7318000	1.00	1.06	44	9	9	iTRAQ 8plex (K N-term)	19363	PREDICTED: 30S ribosomal protein S13 chloroplastic [Vitis vinifera].
736	19610	Pp3c15_12110V3.1.p	11.91	202.3	6759000	6865000	7090000	7575000	7160000	7220000	1.00	1.02	1.05	1.12	1.06	1.07	6905000	7318000	1.00	1.06	43	9	9	iTRAQ 8plex (K N-term)	19343	unnamed protein product [Coffea canephora].
1075	20294	Pp3c3_36750V3.1.p	5.71	202.1	6019000	7757000	23240000	5759000	5691000	5025000	1.00	1.29	3.86	0.96	0.95	0.83	12340000	5492000	1.00	0.45	40	6	6	iTRAQ 8plex (K N-term)	15299	PREDICTED: multiprotein-bridging factor 1b [Amborella trichopoda].
1315	20030	Pp3c18_13650V3.1.p	0.09	202.03	2800000	2751000	2771000	3111000	2671000	2554000	1.00	0.98	0.99	1.11	0.95	0.91	2774000	2779000	1.00	1	33	5	5	iTRAQ 8plex (K N-term)	30401	PREDICTED: proteasome subunit beta type-4 [Solanum lycopersicum].
1175	3958	PhpapaCp064	3.03	201.86	5506000	6036000	7068000	6199000	6301000	7402000	1.00	1.10	1.28	1.13	1.14	1.34	6204000	6634000	1.00	1.07	52	6	6	iTRAQ 8plex (K N-term)	15015	NP_904227.1 rps8 ribosomal protein S8
839	19569	Pp3c18_10760V3.1.p	3.05	201.83	124700	123400	156100	141700	131700	159500	1.00	0.99	1.25	1.14	1.06	1.28	134700	144300	1.00	1.07	3	7	1	iTRAQ 8plex (K N-term)	39899	hypothetical protein CICLE_v10011785mg [Citrus clementina].
814	19054	Pp3c25_5710V3.1.p	2.72	201.68	3265000	3119000	3070000	3209000	3039000	3583000	1.00	0.96	0.94	0.98	0.93	1.10	3151000	3277000	1.00	1.04	9	11	9	iTRAQ 8plex (K N-term)	125214	PREDICTED: WEB family protein At5g55860-like [Solanum tuberosum].
386	19729	Pp3c5_4560V3.1.p	1.58	201.6	6248000	7926000	4494000	4295000	8831000	3984000	1.00	1.27	0.72	0.69	1.41	0.64	6222000	5703000	1.00	0.92	27	13	13	iTRAQ 8plex (K N-term)	55098	Pp3c5_4560V3.1.p
1412	19692	Pp3c1_18420V3.1.p	4.48	201.5	1385000	1354000	1524000	1679000	1345000	1638000	1.00	0.98	1.10	1.21	0.97	1.18	1421000	1554000	1.00	1.09	19	5	5	iTRAQ 8plex (K N-term)	43191	hypothetical protein SELMODRAFT_270602 [Selaginella moellendorffii].
1646	20339	Pp3c1_20870V3.1.p	2.19	201.19	684900	654700	676000	1006000	619300	646700	1.00	0.96	0.99	1.47	0.90	0.94	671900	757300	1.00	1.13	27	4	4	iTRAQ 8plex (K N-term)	27938	PREDICTED: 5'-methylthioadenosine/S-adenosylhomocysteine nucleosidase 1-like [Solanum tuberosum].
882	19206	Pp3c16_23220V3.1.p	0.04	201.17	3438000	3559000	3700000	3349000	3449000	3928000	1.00	1.04	1.08	0.97	1.00	1.14	3566000	3575000	1.00	1	18	8	8	iTRAQ 8plex (K N-term)	49650	PREDICTED: 26S proteasome regulatory subunit 4 homolog A [Elaeis guineensis].
882	19230	Pp3c22_7710V3.1.p	0.04	201.17	3438000	3559000	3700000	3349000	3449000	3928000	1.00	1.04	1.08	0.97	1.00	1.14	3566000	3575000	1.00	1	18	8	8	iTRAQ 8plex (K N-term)	49608	hypothetical protein SELMODRAFT_267030 [Selaginella moellendorffii].
882	19249	Pp3c19_3770V3.1.p	0.04	201.17	3438000	3559000	3700000	3349000	3449000	3928000	1.00	1.04	1.08	0.97	1.00	1.14	3566000	3575000	1.00	1	18	8	8	iTRAQ 8plex (K N-term)	49596	PREDICTED: 26S proteasome regulatory subunit 4 homolog A [Elaeis guineensis].
1112	19865	Pp3c13_7390V3.1.p	3.76	201.04	2047000	2203000	1939000	2661000	2199000	1964000	1.00	1.08	0.95	1.30	1.07	0.96	2063000	2275000	1.00	1.1	28	7	7	iTRAQ 8plex (K N-term)	33072	PREDICTED: LOW QUALITY PROTEIN: peptidyl-prolyl cis-trans isomerase FKBP20-2 chloroplastic [Elaeis guineensis].
982	19712	Pp3c3_15360V3.1.p	3.91	200.89	2312000	2284000	2576000	2851000	2197000	2885000	1.00	0.99	1.11	1.23	0.95	1.25	2391000	2644000	1.00	1.11	35	7	7	iTRAQ 8plex (K N-term)	27545	PREDICTED: uncharacterized protein LOC104096284 [Nicotiana tomentosiformis].
1271	3578	PhpapaCp030	0.19	200.76	1645000	1621000	1926000	1521000	1677000	2052000	1.00	0.99	1.17	0.92	1.02	1.25	1731000	1750000	1.00	1.01	18	5	5	iTRAQ 8plex (K N-term)	35614	NP_904193.1 accD acetyl-CoA carboxylase beta subunit
1293	19870	Pp3c3_240V3.1.p	3.73	200.53	1564000	1337000	1371000	1751000	1282000	1770000	1.00	0.86	0.88	1.12	0.82	1.13	1424000	1601000	1.00	1.12	40	5	5	iTRAQ 8plex (K N-term)	33379	alpha/beta hydrolase [Candidatus Entotheonella sp. TSY1].
808	19373	Pp3c3_15010V3.1.p	5.9	200.34	3368000	3258000	3386000	3557000	3361000	4106000	1.00	0.97	1.01	1.06	1.00	1.22	3338000	3675000	1.00	1.1	10	9	4	iTRAQ 8plex (K N-term)	47732	PREDICTED: branched-chain-amino-acid aminotransferase 3 chloroplastic isoform X3 [Brassica napus].
711	19534	Pp3c3_29560V3.1.p	2.07	200.31	7575000	6719000	4724000	8260000	5350000	3325000	1.00	0.89	0.62	1.09	0.71	0.44	6340000	5645000	1.00	0.89	33	8	6	iTRAQ 8plex (K N-term)	23259	hypothetical protein variant [Saprolegnia diclina VS20].
1139	20048	Pp3c20_10250V3.1.p	1.33	200.01	3771000	3802000	3968000	3729000	3720000	4370000	1.00	1.01	1.05	0.99	0.99	1.16	3847000	3940000	1.00	1.02	19	6	6	iTRAQ 8plex (K N-term)	46556	indole-3-glycerol-phosphate synthase [Virgibacillus pantothenticus].
898	19052	Pp3c1_25850V3.1.p	3.82	200.01	375000	402500	225300	328200	419500	441500	1.00	1.07	0.60	0.88	1.12	1.18	400900	396400	1.00	0.99	15	9	4	iTRAQ 8plex (K N-term)	28907	BnaC03g31890D [Brassica napus].
838	19683	Pp3c1_26280V3.1.p	1.45	200	1190000	1258000	1589000	1545000	1261000	1385000	1.00	1.06	1.33	1.30	1.06	1.16	1346000	1397000	1.00	1.04	17	7	3	iTRAQ 8plex (K N-term)	32025	60S ribosomal protein L13 putative [Ricinus communis].
1383	19481	Pp3c14_17630V3.1.p	2.9	199.94	1429000	1337000	1491000	1696000	1291000	1590000	1.00	0.94	1.04	1.19	0.90	1.11	1419000	1526000	1.00	1.07	33	6	6	iTRAQ 8plex (K N-term)	30578	hypothetical protein OsI_25803 [Oryza sativa Indica Group].
1166	19269	Pp3c27_7100V3.1.p	4.41	199.82	1978000	1902000	2034000	2183000	1877000	2587000	1.00	0.96	1.03	1.10	0.95	1.31	1971000	2216000	1.00	1.12	31	7	7	iTRAQ 8plex (K N-term)	29175	PREDICTED: thioredoxin-like protein AAED1 chloroplastic [Brassica rapa].
1046	19187	Pp3c11_26700V3.1.p	3.06	199.77	2468000	2504000	2728000	2616000	2284000	2514000	1.00	1.01	1.11	1.06	0.93	1.02	2567000	2471000	1.00	0.96	17	8	8	iTRAQ 8plex (K N-term)	69991	PREDICTED: NAD-dependent malic enzyme 62 kDa isoform mitochondrial [Solanum lycopersicum].
947	19366	Pp3c24_20680V3.1.p	2.63	199.75	2211000	2343000	2513000	2800000	2325000	2317000	1.00	1.06	1.14	1.27	1.05	1.05	2356000	2481000	1.00	1.05	13	8	3	iTRAQ 8plex (K N-term)	27134	20S proteasome subunit PAA2 isoform 1 [Theobroma cacao].
1117	19881	Pp3c19_17550V3.1.p	2.26	199.67	758000	708600	767400	756100	677800	746500	1.00	0.93	1.01	1.00	0.89	0.98	744700	726800	1.00	0.98	11	7	3	iTRAQ 8plex (K N-term)	48412	PREDICTED: probable elongation factor 1-gamma 1 isoform X2 [Camelina sativa].
942	19962	Pp3c6_7780V3.1.p	4.55	199.65	4139000	4286000	3297000	3266000	3729000	3545000	1.00	1.04	0.80	0.79	0.90	0.86	3907000	3514000	1.00	0.9	15	6	6	iTRAQ 8plex (K N-term)	41332	PREDICTED: protein TIC 22 chloroplastic [Solanum lycopersicum].
1323	19888	Pp3c15_11360V3.1.p	6.92	199.5	3508000	3153000	3290000	4026000	3678000	3328000	1.00	0.90	0.94	1.15	1.05	0.95	3317000	3677000	1.00	1.11	18	5	4	iTRAQ 8plex (K N-term)	41258	PREDICTED: enoyl-[acyl-carrier-protein] reductase [NADH] 1 chloroplastic-like isoform X1 [Malus domestica].
707	18861	Pp3c1_37460V3.1.p	0.32	199.32	274500	278100	432700	264900	311800	379300	1.00	1.01	1.58	0.97	1.14	1.38	328400	318700	1.00	0.97	3	11	1	iTRAQ 8plex (K N-term)	28232	hypothetical protein SELMODRAFT_103994 [Selaginella moellendorffii].
1147	19161	Pp3c21_600V3.1.p	2.02	199.17	172600	181800	209900	188200	162500	293200	1.00	1.05	1.22	1.09	0.94	1.70	188100	214600	1.00	1.14	4	7	2	iTRAQ 8plex (K N-term)	48255	na
469	19358	Pp3c25_3840V3.1.p	4.39	199.1	8042000	9144000	8264000	6940000	8990000	7349000	1.00	1.14	1.03	0.86	1.12	0.91	8484000	7759000	1.00	0.91	20	10	10	iTRAQ 8plex (K N-term)	39767	Os01g0743200 [Oryza sativa Japonica Group].
1092	4455	PhpapaCp082	0.7	199.03	1876000	2128000	2335000	2257000	1769000	2516000	1.00	1.13	1.24	1.20	0.94	1.34	2113000	2181000	1.00	1.03	62	5	5	iTRAQ 8plex (K N-term)	10263	NP_904245.1 rps15 ribosomal protein S15
1126	20255	Pp3c4_31840V3.1.p	0.8	198.82	456400	383700	368800	548100	433400	308700	1.00	0.84	0.81	1.20	0.95	0.68	403000	430100	1.00	1.07	33	5	2	iTRAQ 8plex (K N-term)	22664	PREDICTED: ATP synthase subunit delta' mitochondrial-like [Brassica rapa].
1004	19814	Pp3c27_7460V3.1.p	1.61	198.71	5607000	6219000	7374000	4397000	5251000	8418000	1.00	1.11	1.32	0.78	0.94	1.50	6400000	6022000	1.00	0.94	32	7	7	iTRAQ 8plex (K N-term)	21629	predicted protein [Hordeum vulgare subsp. vulgare].
1004	19792	Pp3c4_22160V3.1.p	1.61	198.71	5607000	6219000	7374000	4397000	5251000	8418000	1.00	1.11	1.32	0.78	0.94	1.50	6400000	6022000	1.00	0.94	61	7	7	iTRAQ 8plex (K N-term)	11409	hypothetical protein ZEAMMB73_313798 [Zea mays].
1004	19793	Pp3c13_5310V3.1.p	1.61	198.71	5607000	6219000	7374000	4397000	5251000	8418000	1.00	1.11	1.32	0.78	0.94	1.50	6400000	6022000	1.00	0.94	61	7	7	iTRAQ 8plex (K N-term)	11409	PREDICTED: histone H4 [Malus domestica].
1004	19794	Pp3c16_17110V3.1.p	1.61	198.71	5607000	6219000	7374000	4397000	5251000	8418000	1.00	1.11	1.32	0.78	0.94	1.50	6400000	6022000	1.00	0.94	61	7	7	iTRAQ 8plex (K N-term)	11409	predicted protein [Hordeum vulgare subsp. vulgare].
1004	19795	Pp3c6_27721V3.1.p	1.61	198.71	5607000	6219000	7374000	4397000	5251000	8418000	1.00	1.11	1.32	0.78	0.94	1.50	6400000	6022000	1.00	0.94	61	7	7	iTRAQ 8plex (K N-term)	11409	histone H4.3 [Zea mays].
1004	19796	Pp3c15_5780V3.1.p	1.61	198.71	5607000	6219000	7374000	4397000	5251000	8418000	1.00	1.11	1.32	0.78	0.94	1.50	6400000	6022000	1.00	0.94	61	7	7	iTRAQ 8plex (K N-term)	11409	predicted protein [Hordeum vulgare subsp. vulgare].
1004	19797	Pp3c6_27783V3.1.p	1.61	198.71	5607000	6219000	7374000	4397000	5251000	8418000	1.00	1.11	1.32	0.78	0.94	1.50	6400000	6022000	1.00	0.94	61	7	7	iTRAQ 8plex (K N-term)	11409	histone H4.3 [Zea mays].
1004	19798	Pp3c22_22340V3.1.p	1.61	198.71	5607000	6219000	7374000	4397000	5251000	8418000	1.00	1.11	1.32	0.78	0.94	1.50	6400000	6022000	1.00	0.94	61	7	7	iTRAQ 8plex (K N-term)	11409	RecName: Full=Histone H4 variant TH091.
1004	19799	Pp3c14_26430V3.1.p	1.61	198.71	5607000	6219000	7374000	4397000	5251000	8418000	1.00	1.11	1.32	0.78	0.94	1.50	6400000	6022000	1.00	0.94	61	7	7	iTRAQ 8plex (K N-term)	11409	TPA: histone H4.3 [Zea mays].
1004	19800	Pp3c6_28110V3.1.p	1.61	198.71	5607000	6219000	7374000	4397000	5251000	8418000	1.00	1.11	1.32	0.78	0.94	1.50	6400000	6022000	1.00	0.94	61	7	7	iTRAQ 8plex (K N-term)	11409	histone 4 partial [Capsella bursa-pastoris].
1004	19801	Pp3c5_600V3.1.p	1.61	198.71	5607000	6219000	7374000	4397000	5251000	8418000	1.00	1.11	1.32	0.78	0.94	1.50	6400000	6022000	1.00	0.94	61	7	7	iTRAQ 8plex (K N-term)	11409	Histone H4 [Triticum urartu].
1004	19802	Pp3c7_22150V3.1.p	1.61	198.71	5607000	6219000	7374000	4397000	5251000	8418000	1.00	1.11	1.32	0.78	0.94	1.50	6400000	6022000	1.00	0.94	61	7	7	iTRAQ 8plex (K N-term)	11409	histone 4 partial [Capsella bursa-pastoris].
629	19439	Pp3c5_3870V3.1.p	2.64	198.71	7503000	8226000	9154000	5868000	8077000	8942000	1.00	1.10	1.22	0.78	1.08	1.19	8295000	7629000	1.00	0.92	36	7	7	iTRAQ 8plex (K N-term)	20743	Ribosomal protein large subunit 16A [Theobroma cacao].
629	19463	Pp3c11_8070V3.1.p	2.64	198.71	7503000	8226000	9154000	5868000	8077000	8942000	1.00	1.10	1.22	0.78	1.08	1.19	8295000	7629000	1.00	0.92	36	7	7	iTRAQ 8plex (K N-term)	20791	PREDICTED: 60S ribosomal protein L11-1 [Eucalyptus grandis].
629	19464	Pp3c2_33280V3.1.p	2.64	198.71	7503000	8226000	9154000	5868000	8077000	8942000	1.00	1.10	1.22	0.78	1.08	1.19	8295000	7629000	1.00	0.92	36	7	7	iTRAQ 8plex (K N-term)	20791	Os05g0207300 [Oryza sativa Japonica Group].
629	19465	Pp3c1_7710V3.1.p	2.64	198.71	7503000	8226000	9154000	5868000	8077000	8942000	1.00	1.10	1.22	0.78	1.08	1.19	8295000	7629000	1.00	0.92	36	7	7	iTRAQ 8plex (K N-term)	20791	PREDICTED: 60S ribosomal protein L11-1 [Eucalyptus grandis].
629	19546	Pp3c27_2260V3.1.p	2.64	198.71	7503000	8226000	9154000	5868000	8077000	8942000	1.00	1.10	1.22	0.78	1.08	1.19	8295000	7629000	1.00	0.92	36	7	7	iTRAQ 8plex (K N-term)	20731	60S ribosomal protein L11-1 [Zea mays].
629	19547	Pp3c7_20160V3.1.p	2.64	198.71	7503000	8226000	9154000	5868000	8077000	8942000	1.00	1.10	1.22	0.78	1.08	1.19	8295000	7629000	1.00	0.92	36	7	7	iTRAQ 8plex (K N-term)	20747	putative ribosomal protein [Gossypium hirsutum].
773	19682	Pp3c14_19400V3.1.p	2.39	198.53	3783000	3995000	3543000	3287000	4068000	3499000	1.00	1.06	0.94	0.87	1.08	0.92	3774000	3618000	1.00	0.96	42	8	7	iTRAQ 8plex (K N-term)	17447	unknown [Picea sitchensis].
1814	20472	Pp3c13_16700V3.1.p	4.65	198.47	743900	678200	818700	888500	705300	907600	1.00	0.91	1.10	1.19	0.95	1.22	747000	833800	1.00	1.12	26	3	3	iTRAQ 8plex (K N-term)	24628	PREDICTED: soluble inorganic pyrophosphatase-like [Elaeis guineensis].
744	20705	Pp3c1_27060V3.1.p	0.43	198.31	935100	928900	679800	895400	853000	737700	1.00	0.99	0.73	0.96	0.91	0.79	847900	828700	1.00	0.98	10	5	1	iTRAQ 8plex (K N-term)	18331	PREDICTED: 60S acidic ribosomal protein P2A-like [Jatropha curcas].
1154	19207	Pp3c25_7100V3.1.p	1.07	198.22	1176000	1061000	1122000	1249000	1068000	1104000	1.00	0.90	0.95	1.06	0.91	0.94	1120000	1141000	1.00	1.02	19	7	4	iTRAQ 8plex (K N-term)	38702	PREDICTED: uncharacterized protein At4g15545 isoform X1 [Jatropha curcas].
1196	19691	Pp3c16_620V3.1.p	1.13	197.97	1772000	1672000	1616000	1516000	1602000	2228000	1.00	0.94	0.91	0.86	0.90	1.26	1687000	1782000	1.00	1.06	23	6	6	iTRAQ 8plex (K N-term)	40798	PREDICTED: methionyl-tRNA formyltransferase mitochondrial [Setaria italica].
887	19809	Pp3c26_8350V3.1.p	1.51	197.91	823000	793500	761800	822600	858900	611900	1.00	0.96	0.93	1.00	1.04	0.74	792800	764400	1.00	0.96	21	7	3	iTRAQ 8plex (K N-term)	24105	hypothetical protein OsI_19570 [Oryza sativa Indica Group].
708	18913	Pp3c2_1610V3.1.p	0.14	197.85	612200	595200	758900	582200	661200	727800	1.00	0.97	1.24	0.95	1.08	1.19	655400	657100	1.00	1	3	10	1	iTRAQ 8plex (K N-term)	28279	hypothetical protein SELMODRAFT_109549 [Selaginella moellendorffii].
721	19788	Pp3c2_11410V3.1.p	10.01	197.79	6052000	5661000	5089000	4417000	5193000	3880000	1.00	0.94	0.84	0.73	0.86	0.64	5600000	4497000	1.00	0.8	50	7	6	iTRAQ 8plex (K N-term)	13069	unknown [Picea sitchensis].
1207	3691	PhpapaCp065	0.21	197.71	4129000	4092000	5428000	3593000	4147000	6393000	1.00	0.99	1.31	0.87	1.00	1.55	4549000	4711000	1.00	1.04	64	6	6	iTRAQ 8plex (K N-term)	13456	NP_904228.1 rpl14 ribosomal protein L14
884	19028	Pp3c12_4000V3.1.p	1.91	197.69	2329000	2343000	3108000	2819000	2532000	2786000	1.00	1.01	1.33	1.21	1.09	1.20	2593000	2712000	1.00	1.05	11	8	8	iTRAQ 8plex (K N-term)	107941	PREDICTED: staphylococcal nuclease domain-containing protein 1-like [Musa acuminata subsp. malaccensis].
1173	19804	Pp3c17_16620V3.1.p	2.87	197.58	3014000	3125000	3646000	2969000	2755000	3466000	1.00	1.04	1.21	0.99	0.91	1.15	3261000	3063000	1.00	0.94	14	6	6	iTRAQ 8plex (K N-term)	57183	PREDICTED: galactose oxidase [Nicotiana sylvestris].
1276	20182	Pp3c4_17440V3.1.p	0.3	197.47	580700	531800	548400	679600	489100	525000	1.00	0.92	0.94	1.17	0.84	0.90	553700	564600	1.00	1.02	5	5	1	iTRAQ 8plex (K N-term)	43245	PREDICTED: glycine-rich RNA-binding protein 3 mitochondrial-like [Setaria italica].
1276	20183	Pp3c4_17570V3.1.p	0.3	197.47	580700	531800	548400	679600	489100	525000	1.00	0.92	0.94	1.17	0.84	0.90	553700	564600	1.00	1.02	5	5	1	iTRAQ 8plex (K N-term)	43246	PREDICTED: glycine-rich RNA-binding protein 3 mitochondrial-like [Setaria italica].
797	19807	Pp3c1_32490V3.1.p	0.21	197.37	334000	342700	387600	278900	322200	512800	1.00	1.03	1.16	0.84	0.96	1.54	354800	371300	1.00	1.05	18	8	2	iTRAQ 8plex (K N-term)	15422	uncharacterized protein LOC100499846 [Glycine max].
1613	20682	Pp3c9_12580V3.1.p	2.67	197.34	1263000	1227000	1265000	1711000	1236000	1193000	1.00	0.97	1.00	1.35	0.98	0.94	1252000	1380000	1.00	1.1	18	4	4	iTRAQ 8plex (K N-term)	34293	PREDICTED: probable (S)-ureidoglycine aminohydrolase [Brachypodium distachyon].
1192	19733	Pp3c16_11740V3.1.p	0.24	197.13	1211000	1240000	1702000	1447000	1236000	1469000	1.00	1.02	1.41	1.20	1.02	1.21	1384000	1384000	1.00	1	18	6	6	iTRAQ 8plex (K N-term)	48287	PREDICTED: shikimate O-hydroxycinnamoyltransferase-like [Brassica rapa].
1545	20037	Pp3c22_19420V3.1.p	3.24	197.12	1583000	1483000	1526000	1540000	1258000	1544000	1.00	0.94	0.96	0.97	0.79	0.98	1531000	1447000	1.00	0.95	20	4	4	iTRAQ 8plex (K N-term)	34626	PREDICTED: mitochondrial import receptor subunit TOM40-1-like isoform X1 [Elaeis guineensis].
1809	20527	Pp3c14_5502V3.1.p	0.77	197.09	574400	577500	480400	716100	444700	445500	1.00	1.01	0.84	1.25	0.77	0.78	544100	535400	1.00	0.98	23	3	3	iTRAQ 8plex (K N-term)	27188	PREDICTED: methyl-CpG-binding domain-containing protein 11-like [Nelumbo nucifera].
1217	19877	Pp3c26_120V3.1.p	16.94	196.97	3170000	3375000	2017000	918600	1011000	974700	1.00	1.06	0.64	0.29	0.32	0.31	2854000	968000	1.00	0.34	25	5	2	iTRAQ 8plex (K N-term)	19785	RecName: Full=DELTA-stichotoxin-She4a; Short=DELTA-SHTX-She4a; AltName: Full=Cytolysin sticholysin I; Short=St I; Short=St-I; AltName: Full=Sticholysin I; Short=Stn I; AltName: Full=Sticholysin-1; Short=STCH.
925	19216	Pp3c12_7710V3.1.p	4.53	196.9	2489000	2454000	3014000	3781000	2410000	3313000	1.00	0.99	1.21	1.52	0.97	1.33	2652000	3168000	1.00	1.19	16	9	9	iTRAQ 8plex (K N-term)	65120	PREDICTED: asparagine--tRNA ligase cytoplasmic 1 [Amborella trichopoda].
752	20722	Pp3c21_16160V3.1.p	0.03	196.87	7916000	8342000	4510000	8860000	7956000	4265000	1.00	1.05	0.57	1.12	1.01	0.54	6923000	7027000	1.00	1.02	24	5	3	iTRAQ 8plex (K N-term)	12045	PREDICTED: 60S acidic ribosomal protein P3-like [Solanum tuberosum].
767	18804	Pp3c19_5720V3.1.p	0.45	196.86	3151000	3217000	4076000	3716000	3091000	3751000	1.00	1.02	1.29	1.18	0.98	1.19	3481000	3519000	1.00	1.01	18	10	10	iTRAQ 8plex (K N-term)	70975	PREDICTED: probable lysine--tRNA ligase cytoplasmic [Eucalyptus grandis].
1256	20141	Pp3c1_25290V3.1.p	0.33	196.82	3687000	3448000	2625000	3292000	3418000	3066000	1.00	0.94	0.71	0.89	0.93	0.83	3253000	3259000	1.00	1	31	4	4	iTRAQ 8plex (K N-term); Oxidation (M)	20562	PREDICTED: uncharacterized protein LOC104822380 [Tarenaya hassleriana].
894	18975	Pp3c11_8230V3.1.p	10.21	196.79	1430000	1383000	1473000	1269000	1305000	1396000	1.00	0.97	1.03	0.89	0.91	0.98	1429000	1323000	1.00	0.93	9	10	4	iTRAQ 8plex (K N-term)	44462	unknown [Picea sitchensis].
896	19099	Pp3c9_5460V3.1.p	0.52	196.77	3441000	3836000	4803000	3298000	3718000	5645000	1.00	1.11	1.40	0.96	1.08	1.64	4027000	4220000	1.00	1.05	30	9	9	iTRAQ 8plex (K N-term)	47634	PREDICTED: pyruvate dehydrogenase E1 component subunit alpha-3 chloroplastic-like [Eucalyptus grandis].
896	19100	Pp3c9_5550V3.1.p	0.52	196.77	3441000	3836000	4803000	3298000	3718000	5645000	1.00	1.11	1.40	0.96	1.08	1.64	4027000	4220000	1.00	1.05	26	9	9	iTRAQ 8plex (K N-term)	54002	PREDICTED: pyruvate dehydrogenase E1 component subunit alpha-3 chloroplastic-like [Nicotiana tomentosiformis].
843	19022	Pp3c8_17390V3.1.p	0.35	196.67	2156000	2155000	2164000	2397000	2055000	2075000	1.00	1.00	1.00	1.11	0.95	0.96	2158000	2176000	1.00	1.01	26	9	5	iTRAQ 8plex (K N-term)	21710	hypothetical protein CISIN_1g028574mg [Citrus sinensis].
1186	19186	Pp3c16_15880V3.1.p	4.91	196.4	1450000	1362000	1622000	2340000	1420000	1705000	1.00	0.94	1.12	1.61	0.98	1.18	1478000	1822000	1.00	1.23	16	7	7	iTRAQ 8plex (K N-term)	67507	hypothetical protein EUTSA_v10022613mg [Eutrema salsugineum].
1132	19541	Pp3c18_13220V3.1.p	0.32	196.37	1943000	1736000	2366000	1934000	1749000	2452000	1.00	0.89	1.22	1.00	0.90	1.26	2015000	2045000	1.00	1.01	16	6	6	iTRAQ 8plex (K N-term)	59542	Argininosuccinate lyase [Glycine soja].
1228	20470	Pp3c12_10870V3.1.p	1.15	196.25	813400	874700	702300	928000	801500	734700	1.00	1.08	0.86	1.14	0.99	0.90	796800	821400	1.00	1.03	16	6	2	iTRAQ 8plex (K N-term)	15509	unknown [Picea sitchensis].
1228	20296	Pp3c12_10760V3.1.p	1.15	196.25	813400	874700	702300	928000	801500	734700	1.00	1.08	0.86	1.14	0.99	0.90	796800	821400	1.00	1.03	16	6	2	iTRAQ 8plex (K N-term)	15451	PREDICTED: 40S ribosomal protein S24-1-like [Tarenaya hassleriana].
1228	20297	Pp3c13_22220V3.1.p	1.15	196.25	813400	874700	702300	928000	801500	734700	1.00	1.08	0.86	1.14	0.99	0.90	796800	821400	1.00	1.03	16	6	2	iTRAQ 8plex (K N-term)	15451	40S ribosomal protein S24 [Populus trichocarpa].
1082	19544	Pp3c23_12730V3.1.p	0.98	196.25	382200	440600	446300	392900	431800	469800	1.00	1.15	1.17	1.03	1.13	1.23	423000	431500	1.00	1.02	5	8	1	iTRAQ 8plex (K N-term)	24414	uncharacterized protein LOC100527763 [Glycine max].
1250	19168	Pp3c18_16070V3.1.p	4.57	195.86	2427000	2323000	2931000	2697000	2575000	3407000	1.00	0.96	1.21	1.11	1.06	1.40	2560000	2893000	1.00	1.13	24	6	6	iTRAQ 8plex (K N-term)	46691	unnamed protein product [Coffea canephora].
1428	5452	PhpapaCp069	3.21	195.77	2292000	2745000	3195000	3280000	2636000	3063000	1.00	1.20	1.39	1.43	1.15	1.34	2744000	2993000	1.00	1.09	62	6	6	iTRAQ 8plex (K N-term)	10610	NP_904232.1 rps19 ribosomal protein S19
1094	19987	Pp3c11_5070V3.1.p	3.2	195.77	624800	626200	762800	737800	647100	759500	1.00	1.00	1.22	1.18	1.04	1.22	671300	714800	1.00	1.06	23	7	3	iTRAQ 8plex (K N-term)	19450	hypothetical protein SELMODRAFT_116145 partial [Selaginella moellendorffii].
840	19612	Pp3c18_10780V3.1.p	2.96	195.4	159400	168500	190600	145600	152800	187100	1.00	1.06	1.20	0.91	0.96	1.17	172800	161800	1.00	0.94	3	7	1	iTRAQ 8plex (K N-term)	39913	PREDICTED: glutamine synthetase nodule isozyme [Fragaria vesca subsp. vesca].
616	19667	Pp3c10_11120V3.1.p	2.47	195.31	438300	464600	507600	524800	447600	495200	1.00	1.06	1.16	1.20	1.02	1.13	470200	489200	1.00	1.04	18	10	2	iTRAQ 8plex (K N-term)	16563	PREDICTED: 60S ribosomal protein L26-2-like [Musa acuminata subsp. malaccensis].
1034	19661	Pp3c27_3630V3.1.p	1.62	195.07	210600	200000	242300	237300	190200	201800	1.00	0.95	1.15	1.13	0.90	0.96	217600	209800	1.00	0.96	7	7	2	iTRAQ 8plex (K N-term)	44464	PREDICTED: putative lactoylglutathione lyase [Setaria italica].
944	20224	Pp3c24_4980V3.1.p	1.05	194.86	3228000	2853000	3276000	3120000	2788000	3276000	1.00	0.88	1.01	0.97	0.86	1.02	3119000	3062000	1.00	0.98	26	5	5	iTRAQ 8plex (K N-term)	20527	hypothetical protein AMTR_s00029p00042820 [Amborella trichopoda].
1310	19741	Pp3c1_1270V3.1.p	3.83	194.79	1636000	1617000	1964000	2638000	1518000	2147000	1.00	0.99	1.20	1.61	0.93	1.31	1739000	2101000	1.00	1.21	16	6	6	iTRAQ 8plex (K N-term)	54752	PREDICTED: serine carboxypeptidase-like 25 [Vitis vinifera].
968	19363	Pp3c23_6490V3.1.p	4.22	194.79	299900	282000	220000	236500	235200	243200	1.00	0.94	0.73	0.79	0.78	0.81	267300	238300	1.00	0.89	15	7	2	iTRAQ 8plex (K N-term)	21886	hypothetical protein SORBIDRAFT_03g009760 [Sorghum bicolor].
1083	19553	Pp3c24_20180V3.1.p	0.71	194.29	1598000	1636000	1475000	1771000	1563000	1452000	1.00	1.02	0.92	1.11	0.98	0.91	1570000	1595000	1.00	1.02	14	8	7	iTRAQ 8plex (K N-term)	55289	PREDICTED: formamidopyrimidine-DNA glycosylase isoform X2 [Nicotiana sylvestris].
1107	19406	Pp3c11_26000V3.1.p	1.4	194.22	1422000	1419000	1888000	1402000	1501000	1604000	1.00	1.00	1.33	0.99	1.06	1.13	1576000	1502000	1.00	0.95	17	7	7	iTRAQ 8plex (K N-term)	58752	PREDICTED: T-complex protein 1 subunit zeta [Tarenaya hassleriana].
1060	19183	Pp3c24_8730V3.1.p	4.1	194	636700	619700	642700	582100	665000	499700	1.00	0.97	1.01	0.91	1.04	0.78	633000	582300	1.00	0.92	4	8	2	iTRAQ 8plex (K N-term)	51837	PREDICTED: 1-deoxy-D-xylulose 5-phosphate reductoisomerase chloroplastic [Erythranthe guttata].
973	19261	Pp3c24_3690V3.1.p	0.5	193.86	912800	853800	1159000	1046000	835100	1093000	1.00	0.94	1.27	1.15	0.91	1.20	975100	991100	1.00	1.02	13	9	2	iTRAQ 8plex (K N-term)	24647	PREDICTED: 60S ribosomal protein L10a-2-like [Populus euphratica].
1510	19768	Pp3c13_20180V3.1.p	13.5	193.82	1267000	1284000	1196000	1128000	1150000	1176000	1.00	1.01	0.94	0.89	0.91	0.93	1249000	1152000	1.00	0.92	19	5	5	iTRAQ 8plex (K N-term)	37460	PREDICTED: random slug protein 5 [Nicotiana tomentosiformis].
1403	19681	Pp3c4_19350V3.1.p	3.81	193.81	3213000	3145000	3275000	2483000	2986000	3388000	1.00	0.98	1.02	0.77	0.93	1.05	3211000	2952000	1.00	0.92	13	6	6	iTRAQ 8plex (K N-term)	59598	glutamyl-tRNA reductase [Marchantia polymorpha].
988	20388	Pp3c3_32790V3.1.p	4.28	193.6	3853000	3712000	3051000	3296000	3465000	2917000	1.00	0.96	0.79	0.86	0.90	0.76	3539000	3226000	1.00	0.91	21	5	5	iTRAQ 8plex (K N-term)	24630	unknown [Picea sitchensis].
1099	20554	Pp3c9_12890V3.1.p	9.22	193.51	6178000	6256000	5819000	4745000	5876000	4796000	1.00	1.01	0.94	0.77	0.95	0.78	6084000	5139000	1.00	0.84	33	5	5	iTRAQ 8plex (K N-term)	18246	Pp3c9_12890V3.1.p
1137	19413	Pp3c3_2130V3.1.p	3.76	193.49	2478000	2280000	2765000	2056000	2345000	2572000	1.00	0.92	1.12	0.83	0.95	1.04	2508000	2324000	1.00	0.93	21	6	6	iTRAQ 8plex (K N-term)	43918	PREDICTED: 12-oxophytodienoate reductase 2-like [Fragaria vesca subsp. vesca].
934	19592	Pp3c15_4420V3.1.p	2.19	193.47	3271000	3222000	3445000	3283000	3032000	3405000	1.00	0.98	1.05	1.00	0.93	1.04	3312000	3240000	1.00	0.98	54	8	8	iTRAQ 8plex (K N-term)	17604	hypothetical protein [Nodosilinea nodulosa].
1363	19995	Pp3c8_4020V3.1.p	5.64	193.36	2010000	1270000	1792000	1662000	1084000	1246000	1.00	0.63	0.89	0.83	0.54	0.62	1691000	1331000	1.00	0.79	8	5	3	iTRAQ 8plex (K N-term)	57780	PREDICTED: ubiquitin domain-containing protein DSK2b-like isoform X1 [Nicotiana sylvestris].
1408	19919	Pp3c10_18660V3.1.p	1.76	193.33	2476000	2470000	2750000	2101000	2174000	3063000	1.00	1.00	1.11	0.85	0.88	1.24	2565000	2446000	1.00	0.95	25	5	5	iTRAQ 8plex (K N-term)	30844	PREDICTED: mitochondrial outer membrane protein porin 4 [Prunus mume].
1316	4383	PhpapaCp076	2.19	193.28	10020000	10450000	10560000	7596000	10120000	11490000	1.00	1.04	1.05	0.76	1.01	1.15	10350000	9735000	1.00	0.94	74	5	5	Carbamidomethylation; iTRAQ 8plex (K N-term)	8772	NP_904239.1 psaC photosystem I subunit VII
1181	20473	Pp3c1_17870V3.1.p	3.51	193.28	1696000	1821000	2075000	2333000	1673000	2250000	1.00	1.07	1.22	1.38	0.99	1.33	1864000	2086000	1.00	1.12	13	4	4	iTRAQ 8plex (K N-term)	44043	hypothetical protein PHAVU_010G108700g [Phaseolus vulgaris].
940	19914	Pp3c1_33030V3.1.p	1.61	193.25	5316000	5567000	3982000	5143000	5183000	3601000	1.00	1.05	0.75	0.97	0.97	0.68	4955000	4642000	1.00	0.94	34	6	6	iTRAQ 8plex (K N-term)	18417	unknown [Picea sitchensis].
1114	19730	Pp3c9_9180V3.1.p	0.39	193.18	359800	267100	256300	307400	283400	271600	1.00	0.74	0.71	0.85	0.79	0.75	294400	287500	1.00	0.98	8	7	1	iTRAQ 8plex (K N-term)	21548	unknown [Picea sitchensis].
822	19080	Pp3c19_19570V3.1.p	4.31	193.17	3065000	2986000	4259000	6383000	3541000	3515000	1.00	0.97	1.39	2.08	1.16	1.15	3437000	4480000	1.00	1.3	21	9	9	iTRAQ 8plex (K N-term)	57084	PREDICTED: pyruvate kinase cytosolic isozyme [Brachypodium distachyon].
910	19367	Pp3c20_15600V3.1.p	2.21	193.13	2833000	2647000	1552000	1958000	2466000	1634000	1.00	0.93	0.55	0.69	0.87	0.58	2344000	2020000	1.00	0.86	12	7	2	iTRAQ 8plex (K N-term)	21955	PREDICTED: GTP-binding protein SAR1A-like [Gossypium raimondii].
1245	19860	Pp3c26_8650V3.1.p	0.49	192.5	1755000	1881000	1634000	1837000	1894000	1493000	1.00	1.07	0.93	1.05	1.08	0.85	1757000	1742000	1.00	0.99	11	5	5	iTRAQ 8plex (K N-term)	50568	PREDICTED: probable protein phosphatase 2C 71 [Malus domestica].
810	19819	Pp3c23_8280V3.1.p	0.85	192.36	2110000	2288000	1998000	2088000	2189000	2177000	1.00	1.08	0.95	0.99	1.04	1.03	2132000	2151000	1.00	1.01	16	6	2	Carbamidomethylation; iTRAQ 8plex (K N-term)	25163	PREDICTED: GTP-binding nuclear protein Ran-3-like [Glycine max].
810	19820	Pp3c15_12850V3.1.p	0.85	192.36	2110000	2288000	1998000	2088000	2189000	2177000	1.00	1.08	0.95	0.99	1.04	1.03	2132000	2151000	1.00	1.01	16	6	2	Carbamidomethylation; iTRAQ 8plex (K N-term)	25157	Ran3A-1 [Dimocarpus longan].
810	19821	Pp3c9_13280V3.1.p	0.85	192.36	2110000	2288000	1998000	2088000	2189000	2177000	1.00	1.08	0.95	0.99	1.04	1.03	2132000	2151000	1.00	1.01	16	6	2	Carbamidomethylation; iTRAQ 8plex (K N-term)	25276	unknown [Picea sitchensis].
810	19822	Pp3c20_16160V3.1.p	0.85	192.36	2110000	2288000	1998000	2088000	2189000	2177000	1.00	1.08	0.95	0.99	1.04	1.03	2132000	2151000	1.00	1.01	16	6	2	Carbamidomethylation; iTRAQ 8plex (K N-term)	25375	GTP-binding protein [Helianthus annuus].
810	19823	Pp3c23_8300V3.1.p	0.85	192.36	2110000	2288000	1998000	2088000	2189000	2177000	1.00	1.08	0.95	0.99	1.04	1.03	2132000	2151000	1.00	1.01	15	6	2	Carbamidomethylation; iTRAQ 8plex (K N-term)	26143	BnaA10g09430D [Brassica napus].
842	19169	Pp3c26_4790V3.1.p	9.52	192.3	4306000	4329000	4894000	3919000	4006000	4237000	1.00	1.01	1.14	0.91	0.93	0.98	4509000	4054000	1.00	0.9	23	9	9	iTRAQ 8plex (K N-term)	47945	LOC100284080 [Zea mays].
1064	19489	Pp3c6_28830V3.1.p	7.94	192.25	1930000	1971000	2365000	1684000	1806000	1955000	1.00	1.02	1.23	0.87	0.94	1.01	2089000	1815000	1.00	0.87	16	7	4	iTRAQ 8plex (K N-term)	32001	PREDICTED: 50S ribosomal protein L3-1 chloroplastic [Eucalyptus grandis].
1162	19871	Pp3c5_19050V3.1.p	1.83	192.04	3234000	3152000	2701000	2553000	3045000	3132000	1.00	0.97	0.83	0.79	0.94	0.97	3029000	2910000	1.00	0.96	18	5	5	iTRAQ 8plex (K N-term)	50702	Pp3c5_19050V3.1.p
1278	4762	PhpapaCp038	2.82	192.03	3044000	3077000	3121000	2629000	3007000	3221000	1.00	1.01	1.03	0.86	0.99	1.06	3081000	2952000	1.00	0.96	38	6	6	iTRAQ 8plex (K N-term)	19568	NP_904201.1 ycf3 photosystem I assembly protein Ycf3
957	3150	PhpapaCp067	0.63	191.93	3124000	3127000	3956000	3293000	3145000	3951000	1.00	1.00	1.27	1.05	1.01	1.26	3402000	3463000	1.00	1.02	36	8	8	iTRAQ 8plex (K N-term)	25228	NP_904230.1 rps3 ribosomal protein S3
686	19387	Pp3c18_1350V3.1.p	0.99	191.8	1996000	2045000	3360000	2227000	2055000	3691000	1.00	1.02	1.68	1.12	1.03	1.85	2467000	2658000	1.00	1.08	15	9	4	iTRAQ 8plex (K N-term)	16400	PREDICTED: 40S ribosomal protein S16 [Nelumbo nucifera].
686	19388	Pp3c21_20630V3.1.p	0.99	191.8	1996000	2045000	3360000	2227000	2055000	3691000	1.00	1.02	1.68	1.12	1.03	1.85	2467000	2658000	1.00	1.08	15	9	4	iTRAQ 8plex (K N-term)	16400	PREDICTED: 40S ribosomal protein S16 [Jatropha curcas].
686	19389	Pp3c22_21090V3.1.p	0.99	191.8	1996000	2045000	3360000	2227000	2055000	3691000	1.00	1.02	1.68	1.12	1.03	1.85	2467000	2658000	1.00	1.08	15	9	4	iTRAQ 8plex (K N-term)	16390	ribosomal protein S9 putative [Ricinus communis].
1484	19981	Pp3c1_3180V3.1.p	0.77	191.62	1021000	797700	602000	782400	708400	794000	1.00	0.78	0.59	0.77	0.69	0.78	807000	761600	1.00	0.94	12	4	4	iTRAQ 8plex (K N-term)	61728	hypothetical protein VOLCADRAFT_88416 [Volvox carteri f. nagariensis].
633	19969	Pp3c14_25170V3.1.p	3.83	191.51	762000	771600	1070000	1117000	797300	1076000	1.00	1.01	1.40	1.47	1.05	1.41	867900	997000	1.00	1.15	18	9	2	iTRAQ 8plex (K N-term)	16532	PREDICTED: 60S ribosomal protein L26-1-like [Nelumbo nucifera].
1248	19403	Pp3c12_26140V3.1.p	1.1	191.46	1452000	1382000	1474000	1467000	1325000	1611000	1.00	0.95	1.01	1.01	0.91	1.11	1436000	1467000	1.00	1.02	9	7	7	iTRAQ 8plex (K N-term)	92492	PREDICTED: DDRGK domain-containing protein 1-like [Citrus sinensis].
1203	20740	Pp3c12_21890V3.1.p	5.95	191.31	2491000	2587000	2382000	2401000	2419000	2362000	1.00	1.04	0.96	0.96	0.97	0.95	2487000	2394000	1.00	0.96	51	5	5	iTRAQ 8plex (K N-term)	11098	hypothetical protein [Thermosynechococcus elongatus].
939	19810	Pp3c2_5450V3.1.p	2.39	191.27	5277000	5540000	5236000	5571000	5590000	3826000	1.00	1.05	0.99	1.06	1.06	0.73	5351000	4996000	1.00	0.93	64	6	5	Carbamidomethylation; iTRAQ 8plex (K N-term)	9469	PREDICTED: acyl-CoA-binding protein [Brassica oleracea var. oleracea].
1142	19174	Pp3c5_3160V3.1.p	0.89	191.2	2026000	1866000	2480000	2084000	1921000	2565000	1.00	0.92	1.22	1.03	0.95	1.27	2124000	2190000	1.00	1.03	9	8	8	iTRAQ 8plex (K N-term)	120218	hypothetical protein B456_012G150300 [Gossypium raimondii].
893	19703	Pp3c21_20850V3.1.p	4.46	191.19	3804000	3654000	4172000	4011000	3867000	4895000	1.00	0.96	1.10	1.05	1.02	1.29	3877000	4257000	1.00	1.1	23	7	7	iTRAQ 8plex (K N-term)	38131	aldo/keto reductase [Nocardia vinacea].
955	19255	Pp3c10_270V3.1.p	1.92	191.16	5432000	4868000	4907000	4699000	4970000	6640000	1.00	0.90	0.90	0.87	0.91	1.22	5069000	5436000	1.00	1.07	26	8	8	iTRAQ 8plex (K N-term)	40063	hypothetical protein CICLE_v10015603mg [Citrus clementina].
1595	20380	Pp3c1_12810V3.1.p	3.52	191.12	1174000	1094000	1003000	1048000	1078000	996900	1.00	0.93	0.85	0.89	0.92	0.85	1090000	1041000	1.00	0.95	34	5	5	iTRAQ 8plex (K N-term)	18813	PREDICTED: uncharacterized protein LOC104097018 [Nicotiana tomentosiformis].
1158	19589	Pp3c23_11670V3.1.p	1.49	191.07	2140000	2079000	2335000	2229000	1954000	2229000	1.00	0.97	1.09	1.04	0.91	1.04	2185000	2138000	1.00	0.98	39	7	7	iTRAQ 8plex (K N-term)	28354	Similar to Phosphomannomutase; acc. no. Q9UTJ2 [Pyronema omphalodes CBS 100304].
1284	19254	Pp3c12_24590V3.1.p	0.92	190.78	1578000	1558000	2030000	1771000	1571000	1948000	1.00	0.99	1.29	1.12	1.00	1.23	1722000	1763000	1.00	1.02	14	7	7	iTRAQ 8plex (K N-term)	67747	PREDICTED: bifunctional purine biosynthesis protein PurH-like isoform X2 [Brassica napus].
1466	20675	Pp3c4_16903V3.1.p	3.84	190.42	236300	240200	314200	314300	257200	300300	1.00	1.02	1.33	1.33	1.09	1.27	263600	290600	1.00	1.1	11	5	1	iTRAQ 8plex (K N-term)	15474	hypothetical protein PHAVU_006G099500g [Phaseolus vulgaris].
1466	20676	Pp3c4_16900V3.1.p	3.84	190.42	236300	240200	314200	314300	257200	300300	1.00	1.02	1.33	1.33	1.09	1.27	263600	290600	1.00	1.1	11	5	1	iTRAQ 8plex (K N-term)	15474	PREDICTED: 40S ribosomal protein S24-1 [Populus euphratica].
984	19856	Pp3c4_21520V3.1.p	2.4	190.31	1115000	1423000	1657000	1094000	1407000	1324000	1.00	1.28	1.49	0.98	1.26	1.19	1399000	1275000	1.00	0.91	6	7	2	iTRAQ 8plex (K N-term)	18689	60S ribosomal protein L21 [Populus trichocarpa].
764	19064	Pp3c2_5820V3.1.p	0.74	190.29	1219000	1323000	906600	1016000	1391000	1135000	1.00	1.08	0.74	0.83	1.14	0.93	1150000	1181000	1.00	1.03	3	9	1	iTRAQ 8plex (K N-term)	28304	PREDICTED: 60S ribosomal protein L7-2 [Vitis vinifera].
1068	19715	Pp3c13_21760V3.1.p	0.17	190.2	3807000	3771000	5607000	3744000	4332000	4847000	1.00	0.99	1.47	0.98	1.14	1.27	4395000	4307000	1.00	0.98	27	7	7	iTRAQ 8plex (K N-term)	28135	hypothetical protein SELMODRAFT_170971 [Selaginella moellendorffii].
1068	19716	Pp3c12_10230V3.1.p	0.17	190.2	3807000	3771000	5607000	3744000	4332000	4847000	1.00	0.99	1.47	0.98	1.14	1.27	4395000	4307000	1.00	0.98	27	7	7	iTRAQ 8plex (K N-term)	27980	hypothetical protein SELMODRAFT_170971 [Selaginella moellendorffii].
1068	19717	Pp3c12_10200V3.1.p	0.17	190.2	3807000	3771000	5607000	3744000	4332000	4847000	1.00	0.99	1.47	0.98	1.14	1.27	4395000	4307000	1.00	0.98	27	7	7	iTRAQ 8plex (K N-term)	28135	60S ribosomal protein L2 [Zea mays].
1068	19718	Pp3c4_12720V3.1.p	0.17	190.2	3807000	3771000	5607000	3744000	4332000	4847000	1.00	0.99	1.47	0.98	1.14	1.27	4395000	4307000	1.00	0.98	27	7	7	iTRAQ 8plex (K N-term)	28135	60S ribosomal protein L8 putative [Ricinus communis].
1068	19719	Pp3c13_23630V3.1.p	0.17	190.2	3807000	3771000	5607000	3744000	4332000	4847000	1.00	0.99	1.47	0.98	1.14	1.27	4395000	4307000	1.00	0.98	27	7	7	iTRAQ 8plex (K N-term)	28135	PREDICTED: 60S ribosomal protein L8-like [Solanum tuberosum].
1068	19720	Pp3c4_12690V3.1.p	0.17	190.2	3807000	3771000	5607000	3744000	4332000	4847000	1.00	0.99	1.47	0.98	1.14	1.27	4395000	4307000	1.00	0.98	27	7	7	iTRAQ 8plex (K N-term)	28135	PREDICTED: 60S ribosomal protein L8-like [Solanum tuberosum].
1441	19818	Pp3c16_16770V3.1.p	0.58	190.09	1227000	1196000	1307000	1343000	1080000	1381000	1.00	0.97	1.06	1.09	0.88	1.12	1243000	1268000	1.00	1.02	43	6	6	iTRAQ 8plex (K N-term)	20707	Pp3c16_16770V3.1.p
1056	19948	Pp3c1_32560V3.1.p	0.13	189.99	5373000	5883000	4307000	4914000	5998000	4548000	1.00	1.09	0.80	0.91	1.12	0.85	5188000	5153000	1.00	0.99	22	6	4	iTRAQ 8plex (K N-term)	21382	hypothetical protein SELMODRAFT_68768 partial [Selaginella moellendorffii].
990	19087	Pp3c16_3080V3.1.p	1.02	189.8	2653000	2522000	3225000	3420000	2148000	2567000	1.00	0.95	1.22	1.29	0.81	0.97	2800000	2712000	1.00	0.97	26	9	9	iTRAQ 8plex (K N-term)	41670	hypothetical protein [Pseudomonas putida].
878	20413	Pp3c15_20650V3.1.p	2.19	189.63	2869000	3071000	2673000	2710000	2655000	2987000	1.00	1.07	0.93	0.94	0.93	1.04	2871000	2784000	1.00	0.97	26	6	5	iTRAQ 8plex (K N-term)	17342	PREDICTED: 50S ribosomal protein L29 chloroplastic [Setaria italica].
992	19379	Pp3c7_2490V3.1.p	1.98	189.44	6330000	6231000	4586000	4341000	6106000	5451000	1.00	0.98	0.72	0.69	0.96	0.86	5716000	5299000	1.00	0.93	14	8	7	iTRAQ 8plex (K N-term)	69144	hypothetical protein SELMODRAFT_417577 [Selaginella moellendorffii].
809	19828	Pp3c24_20890V3.1.p	0.45	189.38	923400	980500	1251000	969500	868400	1269000	1.00	1.06	1.35	1.05	0.94	1.37	1052000	1036000	1.00	0.98	13	8	3	iTRAQ 8plex (K N-term)	15428	unknown [Picea sitchensis].
1399	8264	PhpapaCp013	0.86	189.35	2158000	2040000	1673000	2045000	2107000	1826000	1.00	0.95	0.78	0.95	0.98	0.85	1957000	1993000	1.00	1.02	19	4	4	iTRAQ 8plex (K N-term)	22337	NP_904176.1 clpP ATP-dependent Clp protease proteolytic subunit
1055	19605	Pp3c1_14330V3.1.p	0.12	189.32	2348000	2124000	2461000	2687000	1924000	2344000	1.00	0.90	1.05	1.14	0.82	1.00	2311000	2319000	1.00	1	15	6	6	iTRAQ 8plex (K N-term)	45289	PREDICTED: uncharacterized protein LOC103407905 [Malus domestica].
1295	20080	Pp3c18_16750V3.1.p	0.87	189.16	1129000	1115000	1242000	1189000	1075000	1182000	1.00	0.99	1.10	1.05	0.95	1.05	1162000	1148000	1.00	0.99	28	5	3	iTRAQ 8plex (K N-term)	23142	unknown [Picea sitchensis].
1141	19861	Pp3c6_8560V3.1.p	9.49	189.1	1413000	1456000	1440000	1260000	1404000	1261000	1.00	1.03	1.02	0.89	0.99	0.89	1436000	1309000	1.00	0.91	13	6	4	iTRAQ 8plex (K N-term)	47237	hypothetical protein OsI_19498 [Oryza sativa Indica Group].
1482	19894	Pp3c11_23810V3.1.p	1.42	188.86	1141000	1157000	1249000	1638000	1137000	1051000	1.00	1.01	1.10	1.44	1.00	0.92	1183000	1275000	1.00	1.08	14	5	5	iTRAQ 8plex (K N-term)	59182	PREDICTED: basic salivary proline-rich protein 2-like [Camelina sativa].
1093	20102	Pp3c1_7500V3.1.p	1.15	188.62	2446000	2515000	2502000	2344000	2323000	2691000	1.00	1.03	1.02	0.96	0.95	1.10	2487000	2453000	1.00	0.99	27	5	5	iTRAQ 8plex (K N-term)	25990	PREDICTED: gamma carbonic anhydrase-like 2 mitochondrial [Musa acuminata subsp. malaccensis].
748	20118	Pp3c20_2980V3.1.p	7.84	188.52	1577000	1811000	1779000	1556000	1550000	1598000	1.00	1.15	1.13	0.99	0.98	1.01	1722000	1568000	1.00	0.91	19	7	3	iTRAQ 8plex (K N-term)	26750	PREDICTED: 50S ribosomal protein L13 chloroplastic [Solanum lycopersicum].
1467	20678	Pp3c20_23240V3.1.p	2.88	188.42	639500	526600	417900	415700	630000	327900	1.00	0.82	0.65	0.65	0.99	0.51	528000	457900	1.00	0.87	10	3	1	iTRAQ 8plex (K N-term)	29013	na
1467	20679	Pp3c20_23270V3.1.p	2.88	188.42	639500	526600	417900	415700	630000	327900	1.00	0.82	0.65	0.65	0.99	0.51	528000	457900	1.00	0.87	10	3	1	iTRAQ 8plex (K N-term)	29009	na
1337	20671	Pp3c9_14150V3.1.p	2.2	188.32	2333000	2212000	1967000	2515000	2132000	2147000	1.00	0.95	0.84	1.08	0.91	0.92	2171000	2264000	1.00	1.04	25	4	4	iTRAQ 8plex (K N-term)	21561	uncharacterized protein [Blastocystis hominis].
551	19841	Pp3c1_22500V3.1.p	1.8	188.25	10120000	10350000	7576000	8656000	10850000	6556000	1.00	1.02	0.75	0.86	1.07	0.65	9349000	8686000	1.00	0.93	47	8	8	iTRAQ 8plex (K N-term)	14658	PREDICTED: uncharacterized protein At2g27730 mitochondrial-like [Malus domestica].
1076	20259	Pp3c7_24650V3.1.p	4.66	188.18	1292000	1334000	1309000	951200	1362000	1184000	1.00	1.03	1.01	0.74	1.05	0.92	1312000	1166000	1.00	0.89	22	6	2	iTRAQ 8plex (K N-term)	19556	hypothetical protein OsI_14156 [Oryza sativa Indica Group].
1211	19880	Pp3c7_120V3.1.p	0.88	187.82	4219000	4241000	4523000	4212000	3961000	4661000	1.00	1.01	1.07	1.00	0.94	1.10	4328000	4278000	1.00	0.99	18	7	7	iTRAQ 8plex (K N-term)	38367	predicted protein [Micromonas sp. RCC299].
1351	19648	Pp3c25_4400V3.1.p	7.77	187.62	2422000	2928000	2170000	2961000	3930000	2725000	1.00	1.21	0.90	1.22	1.62	1.12	2507000	3205000	1.00	1.28	24	6	6	iTRAQ 8plex (K N-term)	27961	unnamed protein product partial [Vitis vinifera].
1244	19333	Pp3c14_25790V3.1.p	1.36	187.61	1919000	1875000	2313000	2399000	1677000	1789000	1.00	0.98	1.21	1.25	0.87	0.93	2036000	1955000	1.00	0.96	25	7	7	iTRAQ 8plex (K N-term)	41830	hypothetical protein F383_08889 [Gossypium arboreum].
1143	19308	Pp3c2_25580V3.1.p	5.48	187.6	1405000	1328000	1499000	1588000	1386000	1562000	1.00	0.95	1.07	1.13	0.99	1.11	1410000	1512000	1.00	1.07	16	7	7	iTRAQ 8plex (K N-term)	72755	ABC transporter ATP-binding protein [Chrysiogenes arsenatis].
1290	19826	Pp3c8_13280V3.1.p	2.64	187.43	2269000	2176000	2625000	2082000	1994000	2571000	1.00	0.96	1.16	0.92	0.88	1.13	2357000	2216000	1.00	0.94	18	6	6	iTRAQ 8plex (K N-term)	45401	Glutamate dehydrogenase 1 isoform 1 [Theobroma cacao].
1453	20354	Pp3c21_18250V3.1.p	8.52	187.28	2960000	2897000	2840000	2623000	2781000	2333000	1.00	0.98	0.96	0.89	0.94	0.79	2899000	2579000	1.00	0.89	58	4	4	iTRAQ 8plex (K N-term)	12009	PREDICTED: probable protein Pop3-like [Oryza brachyantha].
1030	19836	Pp3c4_15530V3.1.p	2.37	187.19	5646000	5317000	4283000	6069000	5196000	4932000	1.00	0.94	0.76	1.07	0.92	0.87	5082000	5399000	1.00	1.06	28	7	7	iTRAQ 8plex (K N-term)	24947	PREDICTED: nitrogen regulatory protein P-II homolog isoform X1 [Vitis vinifera].
1539	20094	Pp3c21_16130V3.1.p	2.48	187.16	1744000	1565000	1712000	1649000	1478000	1722000	1.00	0.90	0.98	0.95	0.85	0.99	1673000	1616000	1.00	0.97	19	5	5	iTRAQ 8plex (K N-term)	37683	hypothetical protein [Treponema primitia].
1332	20096	Pp3c17_14060V3.1.p	0.42	186.98	1066000	1144000	1362000	1020000	1000000	1758000	1.00	1.07	1.28	0.96	0.94	1.65	1191000	1259000	1.00	1.06	26	4	3	iTRAQ 8plex (K N-term)	16341	uncharacterized protein LOC100500189 [Glycine max].
1283	19442	Pp3c12_11290V3.1.p	4.28	186.82	1882000	1679000	2029000	2552000	1801000	2009000	1.00	0.89	1.08	1.36	0.96	1.07	1864000	2121000	1.00	1.14	15	7	7	iTRAQ 8plex (K N-term)	59262	unnamed protein product [Coffea canephora].
1379	20003	Pp3c19_15000V3.1.p	4.49	186.67	317400	302000	379000	443900	306200	408600	1.00	0.95	1.19	1.40	0.96	1.29	332800	386300	1.00	1.16	2	4	1	iTRAQ 8plex (K N-term)	91271	PREDICTED: heat shock protein 83-like [Populus euphratica].
472	19613	Pp3c9_26020V3.1.p	1.01	186.48	14570000	16950000	12870000	15540000	15090000	12380000	1.00	1.16	0.88	1.07	1.04	0.85	14800000	14340000	1.00	0.97	44	8	8	iTRAQ 8plex (K N-term); Oxidation (M)	20023	photosystem II 11 kD protein [Zea mays].
1134	19212	Pp3c1_21950V3.1.p	0.8	186.45	1709000	1595000	1930000	2153000	1550000	1706000	1.00	0.93	1.13	1.26	0.91	1.00	1745000	1803000	1.00	1.03	20	7	6	iTRAQ 8plex (K N-term)	45644	PREDICTED: 26S protease regulatory subunit 8 homolog A [Amborella trichopoda].
1134	19213	Pp3c10_2600V3.1.p	0.8	186.45	1709000	1595000	1930000	2153000	1550000	1706000	1.00	0.93	1.13	1.26	0.91	1.00	1745000	1803000	1.00	1.03	18	7	6	iTRAQ 8plex (K N-term)	51582	PREDICTED: 26S protease regulatory subunit 8 homolog A [Nicotiana tomentosiformis].
1391	20008	Pp3c16_5700V3.1.p	11.62	185.93	1346000	1132000	1162000	1034000	1053000	973000	1.00	0.84	0.86	0.77	0.78	0.72	1213000	1020000	1.00	0.84	21	5	3	iTRAQ 8plex (K N-term)	24235	PREDICTED: 6 7-dimethyl-8-ribityllumazine synthase chloroplastic [Cicer arietinum].
974	19328	Pp3c14_18645V3.1.p	2.49	185.9	2224000	2113000	2671000	2701000	2044000	2914000	1.00	0.95	1.20	1.21	0.92	1.31	2336000	2553000	1.00	1.09	18	7	7	iTRAQ 8plex (K N-term)	46904	PREDICTED: eukaryotic translation initiation factor 3 subunit M [Sesamum indicum].
974	19329	Pp3c14_18640V3.1.p	2.49	185.9	2224000	2113000	2671000	2701000	2044000	2914000	1.00	0.95	1.20	1.21	0.92	1.31	2336000	2553000	1.00	1.09	18	7	7	iTRAQ 8plex (K N-term)	46904	unknown [Picea sitchensis].
863	19645	Pp3c4_29460V3.1.p	16.95	185.8	2108000	2036000	2174000	2608000	2788000	2423000	1.00	0.97	1.03	1.24	1.32	1.15	2106000	2606000	1.00	1.24	18	7	5	iTRAQ 8plex (K N-term)	41127	hypothetical protein CISIN_1g015722mg [Citrus sinensis].
701	20365	Pp3c11_2540V3.1.p	0.54	185.74	7344000	8303000	7521000	8261000	7874000	7234000	1.00	1.13	1.02	1.12	1.07	0.99	7723000	7790000	1.00	1.01	31	7	7	iTRAQ 8plex (K N-term)	16394	PREDICTED: 40S ribosomal protein S17 [Amborella trichopoda].
701	20366	Pp3c7_21070V3.1.p	0.54	185.74	7344000	8303000	7521000	8261000	7874000	7234000	1.00	1.13	1.02	1.12	1.07	0.99	7723000	7790000	1.00	1.01	31	7	7	iTRAQ 8plex (K N-term)	16424	unknown [Picea sitchensis].
701	20367	Pp3c2_34780V3.1.p	0.54	185.74	7344000	8303000	7521000	8261000	7874000	7234000	1.00	1.13	1.02	1.12	1.07	0.99	7723000	7790000	1.00	1.01	31	7	7	iTRAQ 8plex (K N-term)	16365	PREDICTED: 40S ribosomal protein S17 [Sesamum indicum].
701	20368	Pp3c11_2530V3.1.p	0.54	185.74	7344000	8303000	7521000	8261000	7874000	7234000	1.00	1.13	1.02	1.12	1.07	0.99	7723000	7790000	1.00	1.01	31	7	7	iTRAQ 8plex (K N-term)	16394	unknown [Picea sitchensis].
701	20369	Pp3c7_21140V3.1.p	0.54	185.74	7344000	8303000	7521000	8261000	7874000	7234000	1.00	1.13	1.02	1.12	1.07	0.99	7723000	7790000	1.00	1.01	31	7	7	iTRAQ 8plex (K N-term)	16424	PREDICTED: 40S ribosomal protein S17 [Sesamum indicum].
782	19602	Pp3c4_20210V3.1.p	1.69	185.67	279500	263300	295600	387500	242700	283300	1.00	0.94	1.06	1.39	0.87	1.01	280100	305000	1.00	1.09	7	7	2	iTRAQ 8plex (K N-term)	43210	pyruvate dehydrogenase E1 component subunit alpha-1 mitochondrial [Brassica rapa].
961	20437	Pp3c16_22430V3.1.p	1.64	185.59	310100	299500	372100	312500	281700	348400	1.00	0.97	1.20	1.01	0.91	1.12	327200	314200	1.00	0.96	8	5	1	iTRAQ 8plex (K N-term)	16258	PREDICTED: 60S ribosomal protein L27a-3 [Eucalyptus grandis].
961	20438	Pp3c25_13260V3.1.p	1.64	185.59	310100	299500	372100	312500	281700	348400	1.00	0.97	1.20	1.01	0.91	1.12	327200	314200	1.00	0.96	8	5	1	iTRAQ 8plex (K N-term)	16274	PREDICTED: 60S ribosomal protein L27a-3 [Amborella trichopoda].
845	19210	Pp3c8_24280V3.1.p	2.03	185.51	2415000	2287000	2540000	2682000	2215000	2640000	1.00	0.95	1.05	1.11	0.92	1.09	2414000	2512000	1.00	1.04	19	8	7	iTRAQ 8plex (K N-term)	54705	PREDICTED: formamidopyrimidine-DNA glycosylase isoform X2 [Vitis vinifera].
1373	19889	Pp3c1_20700V3.1.p	0.03	185.3	1411000	1448000	1587000	1362000	1306000	1830000	1.00	1.03	1.12	0.97	0.93	1.30	1482000	1499000	1.00	1.01	33	6	6	iTRAQ 8plex (K N-term)	25128	Heme-binding protein 2 partial [Opisthocomus hoazin].
1446	19946	Pp3c9_23630V3.1.p	0.69	185.3	1984000	1872000	2184000	1979000	1779000	2200000	1.00	0.94	1.10	1.00	0.90	1.11	2013000	1986000	1.00	0.99	45	5	5	iTRAQ 8plex (K N-term)	17615	unknown [Picea sitchensis].
1170	19663	Pp3c1_5570V3.1.p	1.94	185.25	3196000	2999000	2740000	4386000	2908000	2664000	1.00	0.94	0.86	1.37	0.91	0.83	2978000	3319000	1.00	1.11	22	6	6	iTRAQ 8plex (K N-term)	38787	hypothetical protein SELMODRAFT_156357 [Selaginella moellendorffii].
1159	19620	Pp3c1_42950V3.1.p	1.75	185.19	3786000	3808000	3367000	4261000	3537000	3566000	1.00	1.01	0.89	1.13	0.93	0.94	3654000	3788000	1.00	1.04	26	6	6	iTRAQ 8plex (K N-term)	32202	PAP fibrillin [Synechococcus sp. PCC 7502].
892	19555	Pp3c3_29520V3.1.p	10.9	184.82	3311000	3157000	2428000	2187000	2223000	2084000	1.00	0.95	0.73	0.66	0.67	0.63	2965000	2165000	1.00	0.73	28	8	6	iTRAQ 8plex (K N-term)	24227	plant Late Embryo Abundant (LEA) related [Caenorhabditis elegans].
785	19906	Pp3c27_2780V3.1.p	3.88	184.79	1127000	1277000	1097000	1237000	1238000	1193000	1.00	1.13	0.97	1.10	1.10	1.06	1167000	1222000	1.00	1.05	6	7	1	iTRAQ 8plex (K N-term)	15888	PREDICTED: 40S ribosomal protein S19-3 [Populus euphratica].
1131	19462	Pp3c3_6980V3.1.p	2.29	184.66	2137000	2178000	2795000	2411000	2363000	2720000	1.00	1.02	1.31	1.13	1.11	1.27	2370000	2498000	1.00	1.05	9	8	8	iTRAQ 8plex (K N-term)	90431	PREDICTED: cell division cycle protein 48 homolog [Eucalyptus grandis].
1119	20071	Pp3c13_8420V3.1.p	0.65	184.47	2987000	2739000	2890000	3531000	2582000	2748000	1.00	0.92	0.97	1.18	0.86	0.92	2872000	2955000	1.00	1.03	44	6	6	iTRAQ 8plex (K N-term)	18087	hypothetical protein [Rubidibacter lacunae].
1307	20700	Pp3c6_16720V3.1.p	0.56	184.37	3732000	3733000	2467000	3481000	3484000	2608000	1.00	1.00	0.66	0.93	0.93	0.70	3310000	3191000	1.00	0.96	47	5	5	iTRAQ 8plex (K N-term)	14808	PREDICTED: ubiquitin-fold modifier 1 [Cicer arietinum].
1671	20250	Pp3c22_13980V3.1.p	0.85	184.33	1223000	1087000	1161000	1208000	1101000	1199000	1.00	0.89	0.95	0.99	0.90	0.98	1157000	1169000	1.00	1.01	16	4	4	iTRAQ 8plex (K N-term)	39164	PREDICTED: prostaglandin E synthase 2-like [Malus domestica].
1282	19614	Pp3c20_18180V3.1.p	3.79	184.19	524200	465700	590000	478300	428200	541800	1.00	0.89	1.13	0.91	0.82	1.03	526600	482700	1.00	0.92	12	7	2	iTRAQ 8plex (K N-term)	24601	PREDICTED: proteasome subunit beta type-2-B [Nelumbo nucifera].
1304	20664	Pp3c9_19800V3.1.p	3.35	184.18	1124000	1183000	1091000	2072000	1113000	1106000	1.00	1.05	0.97	1.84	0.99	0.98	1132000	1430000	1.00	1.26	17	5	4	iTRAQ 8plex (K N-term)	23774	hypothetical protein SORBIDRAFT_04g027550 [Sorghum bicolor].
888	19025	Pp3c7_20320V3.1.p	1.73	184.17	341100	340300	461600	498400	327900	407500	1.00	1.00	1.35	1.46	0.96	1.19	381000	411300	1.00	1.08	6	9	3	iTRAQ 8plex (K N-term)	56912	PREDICTED: glucose-1-phosphate adenylyltransferase small subunit 2 chloroplastic [Gossypium raimondii].
1288	19834	Pp3c20_17010V3.1.p	2.78	183.83	8662000	10040000	4696000	4074000	8250000	6361000	1.00	1.16	0.54	0.47	0.95	0.73	7799000	6229000	1.00	0.8	29	6	6	iTRAQ 8plex (K N-term)	26905	Chromosome-associated kinesin KIF4 [Gossypium arboreum].
768	19035	Pp3c20_16550V3.1.p	1.82	183.31	2681000	2598000	2797000	2874000	2530000	2874000	1.00	0.97	1.04	1.07	0.94	1.07	2692000	2759000	1.00	1.03	18	9	9	iTRAQ 8plex (K N-term)	57986	PREDICTED: coatomer subunit delta-like [Solanum lycopersicum].
1033	20113	Pp3c5_22560V3.1.p	7.94	183.28	7155000	6969000	4625000	4458000	5189000	4115000	1.00	0.97	0.65	0.62	0.73	0.58	6249000	4588000	1.00	0.73	27	5	4	iTRAQ 8plex (K N-term)	18896	hypothetical protein M569_09464 partial [Genlisea aurea].
1331	20407	Pp3c11_15530V3.1.p	12.73	183.05	6901000	7317000	8634000	5987000	6252000	5664000	1.00	1.06	1.25	0.87	0.91	0.82	7617000	5968000	1.00	0.78	21	4	4	iTRAQ 8plex (K N-term)	25516	PREDICTED: apolipoprotein D-like [Lingula anatina].
1144	19400	Pp3c3_24780V3.1.p	0.57	183.01	2877000	2865000	2848000	3084000	2651000	2941000	1.00	1.00	0.99	1.07	0.92	1.02	2863000	2892000	1.00	1.01	22	7	7	iTRAQ 8plex (K N-term)	41081	hypothetical protein RMATCC62417_14833 [Rhizopus microsporus].
1584	19849	Pp3c7_4940V3.1.p	2.58	182.94	1252000	1179000	1408000	1340000	1218000	1478000	1.00	0.94	1.13	1.07	0.97	1.18	1280000	1345000	1.00	1.05	21	5	5	iTRAQ 8plex (K N-term)	35017	PREDICTED: L-galactose dehydrogenase [Nelumbo nucifera].
1022	19146	Pp3c9_950V3.1.p	1.83	182.84	529600	497400	598600	389200	462900	674800	1.00	0.94	1.13	0.73	0.87	1.27	541800	509000	1.00	0.94	2	8	1	iTRAQ 8plex (K N-term)	49228	PREDICTED: eukaryotic peptide chain release factor subunit 1-3-like [Glycine max].
1206	21676	Pp3c7_6560V3.1.p	2.97	182.82	4616000	5025000	3846000	3510000	4415000	4497000	1.00	1.09	0.83	0.76	0.96	0.97	4496000	4141000	1.00	0.92	29	3	3	iTRAQ 8plex (K N-term); Oxidation (M)	14838	PREDICTED: glycine-rich RNA-binding protein GRP1A-like [Tarenaya hassleriana].
1621	20733	Pp3c17_16820V3.1.p	4.07	182.82	222700	224700	217800	265500	215200	232800	1.00	1.01	0.98	1.19	0.97	1.05	221700	237800	1.00	1.07	3	3	1	iTRAQ 8plex (K N-term)	34023	PREDICTED: ATP-dependent Clp protease proteolytic subunit 3 chloroplastic [Nelumbo nucifera].
755	19635	Pp3c3_24040V3.1.p	2.77	182.52	1444000	1100000	937000	908100	793600	1352000	1.00	0.76	0.65	0.63	0.55	0.94	1160000	1018000	1.00	0.88	5	7	2	iTRAQ 8plex (K N-term)	52410	hypothetical protein CICLE_v10031744mg [Citrus clementina].
1460	20177	Pp3c13_4090V3.1.p	1.76	182.48	2182000	1965000	2141000	2518000	1838000	1625000	1.00	0.90	0.98	1.15	0.84	0.75	2096000	1994000	1.00	0.95	51	4	4	iTRAQ 8plex (K N-term)	12323	unknown [Picea sitchensis].
1793	21688	Pp3c23_16920V3.1.p	0.64	182.26	1114000	1173000	1084000	1525000	1029000	980300	1.00	1.05	0.97	1.37	0.92	0.88	1124000	1178000	1.00	1.05	26	3	3	iTRAQ 8plex (K N-term)	13775	hypothetical protein SELMODRAFT_412375 [Selaginella moellendorffii].
1559	20184	Pp3c6_10350V3.1.p	0.06	182.26	2660000	2461000	2101000	2791000	2510000	1947000	1.00	0.93	0.79	1.05	0.94	0.73	2407000	2416000	1.00	1	22	4	4	iTRAQ 8plex (K N-term)	25928	Pp3c6_10350V3.1.p
1108	19867	Pp3c14_14790V3.1.p	2.67	182.25	3468000	3434000	3725000	3975000	3585000	3446000	1.00	0.99	1.07	1.15	1.03	0.99	3542000	3668000	1.00	1.04	21	7	7	iTRAQ 8plex (K N-term)	33627	CAX-interacting protein 2 [Theobroma cacao].
971	20107	Pp3c21_3680V3.1.p	1.72	182.13	2264000	2006000	2291000	2317000	1879000	2880000	1.00	0.89	1.01	1.02	0.83	1.27	2187000	2359000	1.00	1.08	15	6	3	iTRAQ 8plex (K N-term)	19066	na
998	19484	Pp3c23_920V3.1.p	3.81	181.99	1787000	1730000	1780000	1805000	1735000	2123000	1.00	0.97	1.00	1.01	0.97	1.19	1766000	1888000	1.00	1.07	19	7	7	iTRAQ 8plex (K N-term)	43274	hypothetical protein AALP_AA2G187200 [Arabis alpina].
1214	19930	Pp3c10_12890V3.1.p	1.8	181.94	1885000	1685000	4886000	4150000	2961000	2207000	1.00	0.89	2.59	2.20	1.57	1.17	2819000	3106000	1.00	1.1	6	7	2	iTRAQ 8plex (K N-term)	47344	PREDICTED: branched-chain-amino-acid aminotransferase 3 chloroplastic isoform X1 [Camelina sativa].
904	19369	Pp3c23_18430V3.1.p	0.85	181.81	3748000	4098000	3673000	4113000	3839000	3407000	1.00	1.09	0.98	1.10	1.02	0.91	3884000	3811000	1.00	0.98	39	6	6	iTRAQ 8plex (K N-term)	26486	PREDICTED: elongation factor P-like isoform X1 [Brassica napus].
1255	19989	Pp3c4_3720V3.1.p	0.3	181.64	3533000	3979000	4060000	3404000	3890000	4222000	1.00	1.13	1.15	0.96	1.10	1.19	3857000	3839000	1.00	1	24	5	5	iTRAQ 8plex (K N-term)	28921	PREDICTED: uncharacterized protein LOC104724229 [Camelina sativa].
1771	20706	Pp3c20_23090V3.1.p	1.17	181.49	1819000	1767000	1807000	1931000	1700000	1689000	1.00	0.97	0.99	1.06	0.94	0.93	1797000	1774000	1.00	0.99	29	4	4	iTRAQ 8plex (K N-term)	18853	na
1622	20752	Pp3c20_23430V3.1.p	1.95	181.37	1274000	1119000	1280000	1589000	1456000	1002000	1.00	0.88	1.00	1.25	1.14	0.79	1225000	1349000	1.00	1.1	16	4	4	iTRAQ 8plex (K N-term)	28641	na
1320	4459	PhpapaCp066	1.53	181.31	1851000	1901000	3068000	2301000	1835000	3470000	1.00	1.03	1.66	1.24	0.99	1.87	2273000	2535000	1.00	1.12	44	5	5	iTRAQ 8plex (K N-term)	15578	NP_904229.1 rpl16 ribosomal protein L16
937	19137	Pp3c16_590V3.1.p	0.02	181.3	2168000	2032000	2347000	1914000	1965000	2741000	1.00	0.94	1.08	0.88	0.91	1.26	2182000	2206000	1.00	1.01	10	7	5	iTRAQ 8plex (K N-term)	63143	PREDICTED: uncharacterized protein LOC104822090 isoform X2 [Tarenaya hassleriana].
1023	19290	Pp3c26_1110V3.1.p	4.83	181.21	384400	417200	427300	412700	389300	345100	1.00	1.09	1.11	1.07	1.01	0.90	409600	382400	1.00	0.93	3	8	1	iTRAQ 8plex (K N-term)	49225	PREDICTED: eukaryotic peptide chain release factor subunit 1-3 [Gossypium raimondii].
1242	19943	Pp3c11_11040V3.1.p	0.43	180.98	968300	887700	1039000	805200	854100	1396000	1.00	0.92	1.07	0.83	0.88	1.44	965000	1019000	1.00	1.06	12	5	4	iTRAQ 8plex (K N-term)	49251	serpin-N3.2 [Triticum aestivum].
1156	19310	Pp3c6_15290V3.1.p	3.34	180.87	1813000	1663000	2159000	2338000	1690000	2257000	1.00	0.92	1.19	1.29	0.93	1.24	1878000	2095000	1.00	1.12	13	8	8	iTRAQ 8plex (K N-term)	91258	oligopeptidase B [Capsicum annuum].
933	19177	Pp3c3_21910V3.1.p	0.02	180.82	5695000	5202000	5331000	5805000	5479000	4961000	1.00	0.91	0.94	1.02	0.96	0.87	5409000	5415000	1.00	1	15	7	7	iTRAQ 8plex (K N-term)	52973	PREDICTED: flotillin-like protein 4 [Gossypium raimondii].
921	19123	Pp3c15_3990V3.1.p	1.61	180.52	2861000	2671000	3457000	2415000	2618000	3500000	1.00	0.93	1.21	0.84	0.92	1.22	2996000	2844000	1.00	0.95	25	9	9	iTRAQ 8plex (K N-term)	35837	PREDICTED: probable voltage-gated potassium channel subunit beta [Brachypodium distachyon].
1436	20677	Pp3c3_7440V3.1.p	0.75	180.32	1624000	1760000	1588000	1797000	1777000	1487000	1.00	1.08	0.98	1.11	1.09	0.92	1657000	1687000	1.00	1.02	18	3	3	iTRAQ 8plex (K N-term)	23976	PREDICTED: glutaredoxin-C5 chloroplastic [Fragaria vesca subsp. vesca].
1266	19840	Pp3c2_9920V3.1.p	3.01	180.24	1319000	1258000	1373000	1563000	1155000	1665000	1.00	0.95	1.04	1.19	0.88	1.26	1317000	1461000	1.00	1.11	18	6	5	iTRAQ 8plex (K N-term)	43098	PREDICTED: glutathione S-transferase TCHQD [Brachypodium distachyon].
1464	20226	Pp3c2_18600V3.1.p	1.09	180.19	1640000	1574000	1323000	1449000	1466000	1742000	1.00	0.96	0.81	0.88	0.89	1.06	1512000	1552000	1.00	1.03	16	4	4	iTRAQ 8plex (K N-term)	36035	PREDICTED: uncharacterized protein ycf37 isoform X1 [Cucumis melo].
731	19973	Pp3c4_17780V3.1.p	0.38	180.18	245900	261100	371500	342900	256300	257100	1.00	1.06	1.51	1.39	1.04	1.05	292800	285400	1.00	0.97	8	8	1	iTRAQ 8plex (K N-term)	21005	60S ribosomal protein L26-2 [Zostera marina].
1594	20379	Pp3c1_13830V3.1.p	0.53	180	3251000	3071000	3032000	3681000	2786000	3075000	1.00	0.94	0.93	1.13	0.86	0.95	3118000	3180000	1.00	1.02	20	4	4	Carbamidomethylation; iTRAQ 8plex (K N-term)	25138	Bacterial lipocalin (macronuclear) [Oxytricha trifallax].
936	19570	Pp3c20_4940V3.1.p	7.11	179.97	2078000	2163000	2877000	2080000	1794000	1952000	1.00	1.04	1.38	1.00	0.86	0.94	2373000	1942000	1.00	0.82	24	7	5	iTRAQ 8plex (K N-term)	33030	PREDICTED: uncharacterized protein LOC104587276 [Nelumbo nucifera].
1289	19992	Pp3c11_2100V3.1.p	1.97	179.97	1585000	1463000	1494000	1744000	1371000	1638000	1.00	0.92	0.94	1.10	0.87	1.03	1514000	1584000	1.00	1.05	28	6	6	iTRAQ 8plex (K N-term)	34599	hypothetical protein CISIN_1g021854mg [Citrus sinensis].
1198	19955	Pp3c13_2360V3.1.p	3.75	179.92	751300	824000	848200	828400	826600	857000	1.00	1.10	1.13	1.10	1.10	1.14	807800	837300	1.00	1.04	5	6	1	iTRAQ 8plex (K N-term)	18718	60S ribosomal protein L21 [Populus trichocarpa].
1155	19266	Pp3c17_16260V3.1.p	0.51	179.91	1760000	1647000	2414000	1837000	1869000	2162000	1.00	0.94	1.37	1.04	1.06	1.23	1940000	1956000	1.00	1.01	8	7	7	iTRAQ 8plex (K N-term)	103181	PREDICTED: probable linoleate 9S-lipoxygenase 5 [Nicotiana sylvestris].
1543	19920	Pp3c2_28550V3.1.p	2.35	179.77	1572000	1491000	1439000	1350000	1466000	1558000	1.00	0.95	0.92	0.86	0.93	0.99	1500000	1458000	1.00	0.97	21	5	5	iTRAQ 8plex (K N-term)	39295	BnaA07g12540D [Brassica napus].
854	20115	Pp3c20_16950V3.1.p	0.56	179.45	3547000	3714000	4111000	3708000	3552000	4255000	1.00	1.05	1.16	1.05	1.00	1.20	3791000	3838000	1.00	1.01	28	6	6	iTRAQ 8plex (K N-term)	24458	PREDICTED: 50S ribosomal protein L19 chloroplastic-like partial [Elaeis guineensis].
1548	20282	Pp3c24_18220V3.1.p	0.58	179.17	268200	332700	283600	470900	349800	179500	1.00	1.24	1.06	1.76	1.30	0.67	294800	333400	1.00	1.13	5	4	1	iTRAQ 8plex (K N-term)	22562	40S ribosomal S7-like protein [Medicago truncatula].
1172	19927	Pp3c13_12040V3.1.p	0.39	178.97	1741000	1660000	2260000	2709000	1566000	1651000	1.00	0.95	1.30	1.56	0.90	0.95	1887000	1975000	1.00	1.05	31	6	6	iTRAQ 8plex (K N-term)	21444	PREDICTED: prostamide/prostaglandin F synthase [Larimichthys crocea].
1231	20592	Pp3c26_13290V3.1.p	0.03	178.91	296800	251200	234400	322600	252100	215900	1.00	0.85	0.79	1.09	0.85	0.73	260800	263500	1.00	1.01	14	4	1	iTRAQ 8plex (K N-term)	22250	hypothetical protein AALP_AA6G108600 [Arabis alpina].
1043	19262	Pp3c16_5220V3.1.p	0.24	178.43	2433000	2446000	3393000	2766000	2304000	3275000	1.00	1.01	1.39	1.14	0.95	1.35	2757000	2781000	1.00	1.01	16	8	8	iTRAQ 8plex (K N-term)	64871	hypothetical protein POPTR_0015s10500g [Populus trichocarpa].
1017	20776	Pp3c16_2540V3.1.p	0.99	178.41	6530000	7263000	4871000	7395000	6815000	5233000	1.00	1.11	0.75	1.13	1.04	0.80	6221000	6481000	1.00	1.04	19	4	3	iTRAQ 8plex (K N-term)	19713	Pp3c16_2540V3.1.p
702	20697	Pp3c14_2790V3.1.p	10.07	178.34	12650000	12120000	8612000	7953000	9152000	6597000	1.00	0.96	0.68	0.63	0.72	0.52	11130000	7901000	1.00	0.71	29	6	6	iTRAQ 8plex (K N-term)	13889	Pp3c14_2790V3.1.p
1389	20025	Pp3c27_4730V3.1.p	1.18	178.17	679200	789500	891900	727900	572900	967700	1.00	1.16	1.31	1.07	0.84	1.42	786900	756200	1.00	0.96	14	5	3	iTRAQ 8plex (K N-term)	39304	PREDICTED: translocase of chloroplast 34 chloroplastic-like [Elaeis guineensis].
1223	20345	Pp3c19_4103V3.1.p	2.73	178.13	3578000	3456000	3071000	4274000	3160000	3475000	1.00	0.97	0.86	1.19	0.88	0.97	3369000	3636000	1.00	1.08	48	4	4	iTRAQ 8plex (K N-term)	12120	hypothetical protein ZEAMMB73_001069 partial [Zea mays].
1223	20346	Pp3c19_4100V3.1.p	2.73	178.13	3578000	3456000	3071000	4274000	3160000	3475000	1.00	0.97	0.86	1.19	0.88	0.97	3369000	3636000	1.00	1.08	48	4	4	iTRAQ 8plex (K N-term)	12120	hypothetical protein SELMODRAFT_415236 [Selaginella moellendorffii].
1223	20347	Pp3c19_4053V3.1.p	2.73	178.13	3578000	3456000	3071000	4274000	3160000	3475000	1.00	0.97	0.86	1.19	0.88	0.97	3369000	3636000	1.00	1.08	48	4	4	iTRAQ 8plex (K N-term)	12120	PREDICTED: protein SPIRAL1-like 1-like [Solanum tuberosum].
1085	19707	Pp3c21_1470V3.1.p	4.55	178.11	3087000	2893000	3033000	3502000	2809000	3984000	1.00	0.94	0.98	1.13	0.91	1.29	3004000	3432000	1.00	1.14	25	7	7	iTRAQ 8plex (K N-term)	37270	na
1201	20079	Pp3c20_860V3.1.p	0	177.96	1791000	1861000	2379000	1827000	1572000	2767000	1.00	1.04	1.33	1.02	0.88	1.54	2011000	2055000	1.00	1.02	24	6	3	iTRAQ 8plex (K N-term)	15431	PREDICTED: 60S ribosomal protein L14-1-like [Brachypodium distachyon].
1308	20492	Pp3c4_6610V3.1.p	0.42	177.79	81920	83200	60180	100000	76670	48950	1.00	1.02	0.73	1.22	0.94	0.60	75100	75220	1.00	1	8	4	1	iTRAQ 8plex (K N-term)	16642	hypothetical protein SOVF_012230 [Spinacia oleracea].
1013	20165	Pp3c27_120V3.1.p	0.09	177.76	5429000	5459000	5342000	4502000	5568000	6261000	1.00	1.01	0.98	0.83	1.03	1.15	5410000	5444000	1.00	1.01	25	6	6	Carbamidomethylation; iTRAQ 8plex (K N-term)	21798	unnamed protein product [Coffea canephora].
1360	19626	Pp3c16_18350V3.1.p	1.46	177.46	1132000	1147000	1019000	942600	1268000	978200	1.00	1.01	0.90	0.83	1.12	0.86	1099000	1063000	1.00	0.97	7	5	2	iTRAQ 8plex (K N-term)	37829	hypothetical protein OsJ_11978 [Oryza sativa Japonica Group].
1065	19699	Pp3c14_22920V3.1.p	2	177.34	2759000	2663000	3376000	2809000	2780000	3942000	1.00	0.97	1.22	1.02	1.01	1.43	2932000	3177000	1.00	1.08	30	8	8	iTRAQ 8plex (K N-term)	24286	RecName: Full=60S ribosomal protein L15-1.
1065	19700	Pp3c20_2640V3.1.p	2	177.34	2759000	2663000	3376000	2809000	2780000	3942000	1.00	0.97	1.22	1.02	1.01	1.43	2932000	3177000	1.00	1.08	30	8	8	iTRAQ 8plex (K N-term)	24286	RecName: Full=60S ribosomal protein L15-1.
1065	19701	Pp3c2_5780V3.1.p	2	177.34	2759000	2663000	3376000	2809000	2780000	3942000	1.00	0.97	1.22	1.02	1.01	1.43	2932000	3177000	1.00	1.08	30	8	8	iTRAQ 8plex (K N-term)	24286	PREDICTED: 60S ribosomal protein L15-1-like [Musa acuminata subsp. malaccensis].
1065	19634	Pp3c1_37420V3.1.p	2	177.34	2759000	2663000	3376000	2809000	2780000	3942000	1.00	0.97	1.22	1.02	1.01	1.43	2932000	3177000	1.00	1.08	26	8	8	iTRAQ 8plex (K N-term)	27558	RecName: Full=60S ribosomal protein L15-1.
1420	20155	Pp3c16_11320V3.1.p	6.41	177.21	1937000	1982000	2041000	2008000	1596000	1739000	1.00	1.02	1.05	1.04	0.82	0.90	1987000	1781000	1.00	0.9	7	5	5	iTRAQ 8plex (K N-term)	76109	PREDICTED: alpha-L-arabinofuranosidase 1-like isoform X2 [Phoenix dactylifera].
1437	20252	Pp3c13_20600V3.1.p	1.01	177.16	1657000	1798000	1523000	1760000	1724000	1384000	1.00	1.08	0.92	1.06	1.04	0.84	1659000	1623000	1.00	0.98	25	3	3	iTRAQ 8plex (K N-term)	22675	hypothetical protein PHAVU_010G001800g [Phaseolus vulgaris].
1413	20189	Pp3c16_13640V3.1.p	1.43	176.95	1366000	1626000	1855000	1069000	1609000	1905000	1.00	1.19	1.36	0.78	1.18	1.39	1615000	1528000	1.00	0.95	36	6	6	iTRAQ 8plex (K N-term)	14939	PREDICTED: 60S ribosomal protein L23 [Fragaria vesca subsp. vesca].
1413	20190	Pp3c8_12080V3.1.p	1.43	176.95	1366000	1626000	1855000	1069000	1609000	1905000	1.00	1.19	1.36	0.78	1.18	1.39	1615000	1528000	1.00	0.95	36	6	6	iTRAQ 8plex (K N-term)	14923	PREDICTED: 60S ribosomal protein L23 [Nicotiana tomentosiformis].
1413	20191	Pp3c23_4520V3.1.p	1.43	176.95	1366000	1626000	1855000	1069000	1609000	1905000	1.00	1.19	1.36	0.78	1.18	1.39	1615000	1528000	1.00	0.95	36	6	6	iTRAQ 8plex (K N-term)	14985	hypothetical protein SELMODRAFT_165708 [Selaginella moellendorffii].
1413	20192	Pp3c8_16130V3.1.p	1.43	176.95	1366000	1626000	1855000	1069000	1609000	1905000	1.00	1.19	1.36	0.78	1.18	1.39	1615000	1528000	1.00	0.95	36	6	6	iTRAQ 8plex (K N-term)	14939	Os02g0814700 [Oryza sativa Japonica Group].
1413	20193	Pp3c27_860V3.1.p	1.43	176.95	1366000	1626000	1855000	1069000	1609000	1905000	1.00	1.19	1.36	0.78	1.18	1.39	1615000	1528000	1.00	0.95	36	6	6	iTRAQ 8plex (K N-term)	14939	hypothetical protein SORBIDRAFT_01g019770 [Sorghum bicolor].
1413	20194	Pp3c24_8570V3.1.p	1.43	176.95	1366000	1626000	1855000	1069000	1609000	1905000	1.00	1.19	1.36	0.78	1.18	1.39	1615000	1528000	1.00	0.95	36	6	6	iTRAQ 8plex (K N-term)	14939	60S ribosomal protein L23 [Aegilops tauschii].
1413	20053	Pp3c8_12060V3.1.p	1.43	176.95	1366000	1626000	1855000	1069000	1609000	1905000	1.00	1.19	1.36	0.78	1.18	1.39	1615000	1528000	1.00	0.95	12	6	6	iTRAQ 8plex (K N-term)	47718	PREDICTED: 60S ribosomal protein L23-like [Brassica rapa].
1227	20199	Pp3c13_5300V3.1.p	5.13	176.76	2036000	1870000	1974000	1585000	1691000	2049000	1.00	0.92	0.97	0.78	0.83	1.01	1960000	1775000	1.00	0.91	22	5	5	iTRAQ 8plex (K N-term)	26766	PREDICTED: photosynthetic NDH subunit of lumenal location 5 chloroplastic [Erythranthe guttata].
883	18963	Pp3c1_11190V3.1.p	7.5	176.7	3376000	3265000	3580000	3011000	3077000	3393000	1.00	0.97	1.06	0.89	0.91	1.01	3407000	3160000	1.00	0.93	34	11	11	iTRAQ 8plex (K N-term)	40388	hypothetical protein SELMODRAFT_441307 [Selaginella moellendorffii].
1414	20055	Pp3c4_6722V3.1.p	5.28	176.67	2201000	2524000	2524000	4659000	2504000	2716000	1.00	1.15	1.15	2.12	1.14	1.23	2416000	3293000	1.00	1.36	8	5	3	iTRAQ 8plex (K N-term)	58220	PREDICTED: ubiquitin domain-containing protein DSK2b-like [Nicotiana tomentosiformis].
1414	20056	Pp3c4_6720V3.1.p	5.28	176.67	2201000	2524000	2524000	4659000	2504000	2716000	1.00	1.15	1.15	2.12	1.14	1.23	2416000	3293000	1.00	1.36	8	5	3	iTRAQ 8plex (K N-term)	58220	PREDICTED: ubiquitin domain-containing protein DSK2b-like isoform X1 [Nicotiana tomentosiformis].
1725	20726	Pp3c6_23090V3.1.p	1.19	176.58	1100000	1066000	872600	1191000	983100	963600	1.00	0.97	0.79	1.08	0.89	0.88	1013000	1046000	1.00	1.03	14	3	3	iTRAQ 8plex (K N-term)	26958	PREDICTED: thylakoid lumenal 17.9 kDa protein chloroplastic [Nicotiana sylvestris].
787	19994	Pp3c12_7610V3.1.p	2.68	176.15	2699000	3085000	3413000	2514000	2838000	3252000	1.00	1.14	1.26	0.93	1.05	1.20	3066000	2869000	1.00	0.94	33	4	4	iTRAQ 8plex (K N-term)	14976	PREDICTED: histone H2B.3 [Erythranthe guttata].
787	19923	Pp3c17_15780V3.1.p	2.68	176.15	2699000	3085000	3413000	2514000	2838000	3252000	1.00	1.14	1.26	0.93	1.05	1.20	3066000	2869000	1.00	0.94	33	4	4	iTRAQ 8plex (K N-term)	15246	pHTB-mRFP fusion protein [Moss transformation vector PpHTB-mRFP].
787	20088	Pp3c17_15750V3.1.p	2.68	176.15	2699000	3085000	3413000	2514000	2838000	3252000	1.00	1.14	1.26	0.93	1.05	1.20	3066000	2869000	1.00	0.94	33	4	4	iTRAQ 8plex (K N-term)	15047	Histone superfamily protein [Theobroma cacao].
787	20083	Pp3c26_6060V3.1.p	2.68	176.15	2699000	3085000	3413000	2514000	2838000	3252000	1.00	1.14	1.26	0.93	1.05	1.20	3066000	2869000	1.00	0.94	34	4	4	iTRAQ 8plex (K N-term)	14804	hypothetical protein POPTR_0008s03050g [Populus trichocarpa].
787	20086	Pp3c6_27740V3.1.p	2.68	176.15	2699000	3085000	3413000	2514000	2838000	3252000	1.00	1.14	1.26	0.93	1.05	1.20	3066000	2869000	1.00	0.94	33	4	4	iTRAQ 8plex (K N-term)	15094	PREDICTED: histone H2B.3 [Glycine max].
787	20087	Pp3c17_15800V3.1.p	2.68	176.15	2699000	3085000	3413000	2514000	2838000	3252000	1.00	1.14	1.26	0.93	1.05	1.20	3066000	2869000	1.00	0.94	33	4	4	iTRAQ 8plex (K N-term)	15051	RecName: Full=Histone H2B.3; AltName: Full=LeH2B-3.
787	20084	Pp3c13_23540V3.1.p	2.68	176.15	2699000	3085000	3413000	2514000	2838000	3252000	1.00	1.14	1.26	0.93	1.05	1.20	3066000	2869000	1.00	0.94	34	4	4	iTRAQ 8plex (K N-term)	14896	histone H2A 6 [Medicago truncatula].
787	19890	Pp3c4_20250V3.1.p	2.68	176.15	2699000	3085000	3413000	2514000	2838000	3252000	1.00	1.14	1.26	0.93	1.05	1.20	3066000	2869000	1.00	0.94	33	4	4	iTRAQ 8plex (K N-term)	14994	hypothetical protein POPTR_0008s03050g [Populus trichocarpa].
787	20085	Pp3c14_21050V3.1.p	2.68	176.15	2699000	3085000	3413000	2514000	2838000	3252000	1.00	1.14	1.26	0.93	1.05	1.20	3066000	2869000	1.00	0.94	33	4	4	iTRAQ 8plex (K N-term)	14991	hypothetical protein SELMODRAFT_182308 [Selaginella moellendorffii].
876	19357	Pp3c12_16410V3.1.p	1.76	176.07	3316000	3220000	2860000	3784000	3010000	3035000	1.00	0.97	0.86	1.14	0.91	0.92	3132000	3277000	1.00	1.05	36	8	8	iTRAQ 8plex (K N-term)	30688	hypothetical protein SELMODRAFT_48536 partial [Selaginella moellendorffii].
872	19251	Pp3c12_25000V3.1.p	1.76	175.93	624300	673300	820800	801300	626200	809700	1.00	1.08	1.31	1.28	1.00	1.30	706200	745800	1.00	1.06	12	8	3	iTRAQ 8plex (K N-term)	32904	PREDICTED: mitochondrial dicarboxylate/tricarboxylate transporter DTC [Pyrus x bretschneideri].
823	19401	Pp3c6_9410V3.1.p	0.14	175.88	5172000	5313000	5709000	4450000	6084000	5717000	1.00	1.03	1.10	0.86	1.18	1.11	5398000	5417000	1.00	1	33	8	8	iTRAQ 8plex (K N-term)	27960	vacuolar ATP synthase subunit D putative [Medicago truncatula].
1556	20300	Pp3c7_19790V3.1.p	2.51	175.77	1485000	1305000	1304000	1864000	1322000	1313000	1.00	0.88	0.88	1.26	0.89	0.88	1365000	1500000	1.00	1.1	19	4	4	iTRAQ 8plex (K N-term)	31894	Fe superoxide dismutase [Isoetes sinensis].
1000	19618	Pp3c15_5860V3.1.p	1.02	175.73	873100	1043000	1229000	990700	875300	1532000	1.00	1.19	1.41	1.13	1.00	1.75	1048000	1133000	1.00	1.08	23	7	3	iTRAQ 8plex (K N-term)	15479	BnaC07g40370D [Brassica napus].
1469	20232	Pp3c16_7980V3.1.p	2.53	175.72	408400	380500	374800	251200	360500	450200	1.00	0.93	0.92	0.62	0.88	1.10	387900	354000	1.00	0.91	9	4	1	iTRAQ 8plex (K N-term)	15571	unnamed protein product [Coffea canephora].
1095	20139	Pp3c2_4650V3.1.p	0.36	175.6	2678000	2984000	2178000	2786000	2671000	2255000	1.00	1.11	0.81	1.04	1.00	0.84	2613000	2570000	1.00	0.98	43	5	5	iTRAQ 8plex (K N-term)	14899	Pp3c2_4650V3.1.p
1021	2407	PhpapaCp070	0.07	175.39	6020000	5900000	6970000	4796000	6138000	8511000	1.00	0.98	1.16	0.80	1.02	1.41	6297000	6481000	1.00	1.03	43	8	8	iTRAQ 8plex (K N-term)	30732	NP_904233.1 rpl2 ribosomal protein L2
1199	19940	Pp3c23_11730V3.1.p	4.92	175.33	2952000	2803000	2815000	3542000	2961000	2869000	1.00	0.95	0.95	1.20	1.00	0.97	2857000	3124000	1.00	1.09	4	6	6	iTRAQ 8plex (K N-term)	145093	PREDICTED: chloride channel protein CLC-f [Nelumbo nucifera].
1042	19749	Pp3c4_26980V3.1.p	0.72	175.31	298800	286000	264500	239500	296300	341600	1.00	0.96	0.89	0.80	0.99	1.14	283100	292500	1.00	1.03	13	6	2	iTRAQ 8plex (K N-term)	23631	ran-binding protein 1 [Zea mays].
1355	19843	Pp3c8_9920V3.1.p	3.35	175.3	2260000	2455000	1922000	3163000	2291000	2106000	1.00	1.09	0.85	1.40	1.01	0.93	2212000	2520000	1.00	1.14	15	5	5	iTRAQ 8plex (K N-term)	44764	PREDICTED: pyridoxal reductase chloroplastic isoform X2 [Solanum lycopersicum].
1417	20125	Pp3c17_4670V3.1.p	1.22	175.29	444300	643100	334400	288700	597200	416700	1.00	1.45	0.75	0.65	1.34	0.94	474000	434200	1.00	0.92	6	6	1	iTRAQ 8plex (K N-term)	18102	Ribosomal protein S25 family protein [Theobroma cacao].
1123	19911	Pp3c18_22450V3.1.p	3.43	175.15	3724000	3051000	2512000	3286000	2516000	2365000	1.00	0.82	0.67	0.88	0.68	0.64	3096000	2722000	1.00	0.88	28	6	6	iTRAQ 8plex (K N-term)	21744	unnamed protein product [Coffea canephora].
1129	19256	Pp3c8_17940V3.1.p	3.2	175.14	1932000	1719000	2102000	2063000	1926000	2051000	1.00	0.89	1.09	1.07	1.00	1.06	1917000	2013000	1.00	1.05	6	7	7	iTRAQ 8plex (K N-term)	177224	glutamate synthase putative [Ricinus communis].
1098	20464	Pp3c27_4050V3.1.p	4.75	174.87	8715000	8135000	7076000	5975000	8145000	7163000	1.00	0.93	0.81	0.69	0.93	0.82	7975000	7094000	1.00	0.89	16	5	4	iTRAQ 8plex (K N-term)	31148	PREDICTED: biotin carboxyl carrier protein of acetyl-CoA carboxylase 2 chloroplastic isoform X2 [Vitis vinifera].
1180	20390	Pp3c21_1560V3.1.p	2.45	174.75	4380000	4269000	4297000	4386000	4123000	4972000	1.00	0.97	0.98	1.00	0.94	1.14	4316000	4493000	1.00	1.04	19	4	4	iTRAQ 8plex (K N-term)	25267	na
868	20428	Pp3c8_22490V3.1.p	1.18	174.49	214200	173100	267700	173800	163000	283500	1.00	0.81	1.25	0.81	0.76	1.32	218300	206800	1.00	0.95	4	6	1	iTRAQ 8plex (K N-term)	26111	hypothetical protein SORBIDRAFT_03g034620 [Sorghum bicolor].
1053	19864	Pp3c1_1940V3.1.p	4.41	174.41	2028000	1901000	2058000	2086000	1742000	1785000	1.00	0.94	1.01	1.03	0.86	0.88	1996000	1871000	1.00	0.94	20	8	8	iTRAQ 8plex (K N-term)	50428	PREDICTED: jacalin-related lectin 3 isoform X2 [Solanum lycopersicum].
862	19225	Pp3c4_13920V3.1.p	0.21	174.4	5130000	5033000	4911000	5219000	5031000	4853000	1.00	0.98	0.96	1.02	0.98	0.95	5025000	5034000	1.00	1	36	8	8	iTRAQ 8plex (K N-term)	25702	BnaC05g23020D [Brassica napus].
1028	19789	Pp3c23_7670V3.1.p	7.29	174.17	1129000	1156000	1296000	920400	1155000	1073000	1.00	1.02	1.15	0.82	1.02	0.95	1194000	1050000	1.00	0.88	4	7	1	iTRAQ 8plex (K N-term)	28545	PREDICTED: 50S ribosomal protein L15 chloroplastic [Brachypodium distachyon].
1330	20449	Pp3c13_13620V3.1.p	2.34	174.05	3443000	3416000	2757000	2311000	3452000	3143000	1.00	0.99	0.80	0.67	1.00	0.91	3206000	2968000	1.00	0.93	33	4	4	iTRAQ 8plex (K N-term)	16430	PREDICTED: eukaryotic translation initiation factor 1A [Eucalyptus grandis].
1330	20450	Pp3c3_18370V3.1.p	2.34	174.05	3443000	3416000	2757000	2311000	3452000	3143000	1.00	0.99	0.80	0.67	1.00	0.91	3206000	2968000	1.00	0.93	33	4	4	iTRAQ 8plex (K N-term)	16430	PREDICTED: eukaryotic translation initiation factor 1A [Amborella trichopoda].
1330	20451	Pp3c3_18420V3.1.p	2.34	174.05	3443000	3416000	2757000	2311000	3452000	3143000	1.00	0.99	0.80	0.67	1.00	0.91	3206000	2968000	1.00	0.93	33	4	4	iTRAQ 8plex (K N-term)	16430	PREDICTED: eukaryotic translation initiation factor 1A-like [Solanum lycopersicum].
1330	20452	Pp3c13_13363V3.1.p	2.34	174.05	3443000	3416000	2757000	2311000	3452000	3143000	1.00	0.99	0.80	0.67	1.00	0.91	3206000	2968000	1.00	0.93	33	4	4	iTRAQ 8plex (K N-term)	16430	PREDICTED: eukaryotic translation initiation factor 1A [Solanum lycopersicum].
1526	20696	Pp3c10_5590V3.1.p	10.27	173.95	1552000	1748000	1320000	1112000	1394000	1016000	1.00	1.13	0.85	0.72	0.90	0.65	1540000	1174000	1.00	0.76	29	4	4	iTRAQ 8plex (K N-term)	17613	Pp3c10_5590V3.1.p
1509	19671	Pp3c23_7770V3.1.p	8.8	173.82	1023000	1112000	847500	769900	916700	765900	1.00	1.09	0.83	0.75	0.90	0.75	993900	817500	1.00	0.82	17	5	5	iTRAQ 8plex (K N-term)	46728	hypothetical protein CAEBREN_22347 [Caenorhabditis brenneri].
943	20143	Pp3c23_8320V3.1.p	7.37	173.51	3386000	3177000	2928000	2824000	3010000	2902000	1.00	0.94	0.86	0.83	0.89	0.86	3164000	2912000	1.00	0.92	42	7	7	iTRAQ 8plex (K N-term)	20296	hypothetical protein SELMODRAFT_426948 [Selaginella moellendorffii].
1073	19966	Pp3c10_8500V3.1.p	0.96	173.5	230200	194400	247200	255400	176500	220700	1.00	0.84	1.07	1.11	0.77	0.96	223900	217500	1.00	0.97	8	5	1	iTRAQ 8plex (K N-term)	21394	60S ribosomal protein L9 [Triticum urartu].
1105	19560	Pp3c8_24770V3.1.p	5.27	173.27	630500	609100	705900	984200	624400	764400	1.00	0.97	1.12	1.56	0.99	1.21	648500	791000	1.00	1.22	13	7	2	iTRAQ 8plex (K N-term)	27209	unknown [Medicago truncatula].
1380	20307	Pp3c12_13580V3.1.p	3.48	173.21	956600	936200	1170000	775300	803700	1154000	1.00	0.98	1.22	0.81	0.84	1.21	1021000	910800	1.00	0.89	5	4	2	iTRAQ 8plex (K N-term)	57803	PREDICTED: ubiquitin domain-containing protein DSK2b-like isoform X2 [Solanum tuberosum].
1024	19549	Pp3c17_13420V3.1.p	11.19	173.03	3450000	3118000	2906000	2774000	2588000	2771000	1.00	0.90	0.84	0.80	0.75	0.80	3158000	2711000	1.00	0.86	36	7	6	iTRAQ 8plex (K N-term)	19101	unnamed protein product [Coffea canephora].
1027	19600	Pp3c9_20380V3.1.p	2.48	172.93	2155000	2126000	2131000	2331000	2019000	1749000	1.00	0.99	0.99	1.08	0.94	0.81	2137000	2033000	1.00	0.95	34	7	7	iTRAQ 8plex (K N-term)	34721	PREDICTED: peroxisomal membrane protein PEX14-like isoform X2 [Brassica rapa].
1388	19593	Pp3c27_6350V3.1.p	4.19	172.67	373900	379100	364900	329300	315300	395200	1.00	1.01	0.98	0.88	0.84	1.06	372600	346600	1.00	0.93	2	5	1	iTRAQ 8plex (K N-term)	78935	PREDICTED: uncharacterized protein LOC105136694 [Populus euphratica].
886	19745	Pp3c13_15900V3.1.p	3.8	172.65	1316000	1424000	1612000	2100000	1775000	1277000	1.00	1.08	1.22	1.60	1.35	0.97	1451000	1717000	1.00	1.18	11	7	2	iTRAQ 8plex (K N-term)	23811	60S ribosomal protein L13 putative [Ricinus communis].
1115	19641	Pp3c13_14970V3.1.p	0.59	172.63	2187000	2028000	2394000	2554000	1925000	2270000	1.00	0.93	1.09	1.17	0.88	1.04	2203000	2250000	1.00	1.02	23	6	6	iTRAQ 8plex (K N-term)	35814	hypothetical protein SELMODRAFT_67310 partial [Selaginella moellendorffii].
1432	20559	Pp3c17_8370V3.1.p	1.4	172.63	1955000	1961000	1802000	2211000	1753000	1575000	1.00	1.00	0.92	1.13	0.90	0.81	1906000	1846000	1.00	0.97	61	5	5	iTRAQ 8plex (K N-term)	8754	hypothetical protein CICLE_v10018398mg [Citrus clementina].
710	19095	Pp3c15_4920V3.1.p	3.19	172.35	836500	863500	1208000	1213000	861300	1229000	1.00	1.03	1.44	1.45	1.03	1.47	969200	1101000	1.00	1.14	5	11	4	iTRAQ 8plex (K N-term)	110477	phosphoenolpyruvate carboxylase [Arachis hypogaea].
1447	20134	Pp3c25_690V3.1.p	0.66	172.22	1261000	1216000	1400000	1392000	1171000	1269000	1.00	0.96	1.11	1.10	0.93	1.01	1292000	1277000	1.00	0.99	32	5	5	iTRAQ 8plex (K N-term)	20117	PREDICTED: malignant T-cell-amplified sequence 1-A isoform X1 [Fragaria vesca subsp. vesca].
786	20187	Pp3c2_15910V3.1.p	4.97	172.06	286000	280100	404400	513600	302500	406900	1.00	0.98	1.41	1.80	1.06	1.42	323500	407700	1.00	1.26	14	8	2	iTRAQ 8plex (K N-term)	16677	PREDICTED: 60S ribosomal protein L26-1-like [Nelumbo nucifera].
1299	20131	Pp3c14_13580V3.1.p	1.13	171.85	1677000	1789000	1265000	1070000	1837000	1605000	1.00	1.07	0.75	0.64	1.10	0.96	1577000	1504000	1.00	0.95	9	6	1	iTRAQ 8plex (K N-term)	11922	PREDICTED: 40S ribosomal protein S25 isoform X2 [Populus euphratica].
1182	20803	Pp3c1_7830V3.1.p	4.35	171.66	522000	531700	595200	641900	513200	681100	1.00	1.02	1.14	1.23	0.98	1.30	549600	612100	1.00	1.11	27	5	2	iTRAQ 8plex (K N-term)	16798	30S ribosomal protein S16 [Sphingobium xenophagum].
1749	20306	Pp3c2_33430V3.1.p	3.1	171.63	903700	952200	1036000	1443000	981700	907000	1.00	1.05	1.15	1.60	1.09	1.00	964100	1111000	1.00	1.15	38	4	4	iTRAQ 8plex (K N-term)	15535	PREDICTED: glutamyl-tRNA(Gln) amidotransferase subunit C chloroplastic/mitochondrial [Sesamum indicum].
1163	20040	Pp3c22_2530V3.1.p	4.67	171.54	962000	898900	1215000	1510000	935100	1300000	1.00	0.93	1.26	1.57	0.97	1.35	1025000	1248000	1.00	1.22	12	5	5	iTRAQ 8plex (K N-term)	57334	hypothetical protein PRUPE_ppa004006mg [Prunus persica].
1431	20203	Pp3c12_9310V3.1.p	0.32	171.37	3563000	3702000	3340000	3325000	3391000	3846000	1.00	1.04	0.94	0.93	0.95	1.08	3535000	3521000	1.00	1	25	4	4	iTRAQ 8plex (K N-term)	26500	hypothetical protein SELMODRAFT_68863 partial [Selaginella moellendorffii].
1270	20014	Pp3c9_24080V3.1.p	1.54	171.33	1945000	1770000	1872000	1749000	1647000	2802000	1.00	0.91	0.96	0.90	0.85	1.44	1862000	2066000	1.00	1.11	28	5	5	iTRAQ 8plex (K N-term)	23080	hypothetical protein F383_23695 [Gossypium arboreum].
1898	21040	Pp3c2_8820V3.1.p	0.19	171.24	229600	210000	231800	239500	209200	225000	1.00	0.91	1.01	1.04	0.91	0.98	223800	224600	1.00	1	9	3	1	iTRAQ 8plex (K N-term)	27597	Cystathionine beta-synthase family protein [Theobroma cacao].
1322	20136	Pp3c8_7210V3.1.p	0.05	171.19	2103000	1952000	1703000	2258000	1886000	1632000	1.00	0.93	0.81	1.07	0.90	0.78	1919000	1925000	1.00	1	50	5	5	iTRAQ 8plex (K N-term)	11043	PREDICTED: 10 kDa chaperonin-like [Musa acuminata subsp. malaccensis].
1238	19929	Pp3c8_20370V3.1.p	4.61	171.13	3123000	3189000	3400000	3111000	2851000	3268000	1.00	1.02	1.09	1.00	0.91	1.05	3237000	3077000	1.00	0.95	14	5	5	iTRAQ 8plex (K N-term)	51564	PREDICTED: LOW QUALITY PROTEIN: vignain-like [Elaeis guineensis].
1578	20604	Pp3c1_4010V3.1.p	6.3	171.1	2070000	1995000	2144000	2845000	2145000	2245000	1.00	0.96	1.04	1.37	1.04	1.08	2069000	2412000	1.00	1.17	22	3	3	iTRAQ 8plex (K N-term)	30838	PREDICTED: biotin carboxyl carrier protein of acetyl-CoA carboxylase chloroplastic isoform X2 [Cucumis sativus].
922	19156	Pp3c6_7730V3.1.p	5.96	171.07	285500	256200	276700	331100	266800	310600	1.00	0.90	0.97	1.16	0.93	1.09	272800	302800	1.00	1.11	7	9	1	iTRAQ 8plex (K N-term)	29668	hypothetical protein SELMODRAFT_148442 [Selaginella moellendorffii].
688	19974	Pp3c2_24130V3.1.p	2.72	170.8	7328000	8750000	9045000	5949000	8717000	8377000	1.00	1.19	1.23	0.81	1.19	1.14	8374000	7685000	1.00	0.92	35	7	7	iTRAQ 8plex (K N-term)	15633	40S ribosomal protein S23 [Zostera marina].
688	19975	Pp3c11_11070V3.1.p	2.72	170.8	7328000	8750000	9045000	5949000	8717000	8377000	1.00	1.19	1.23	0.81	1.19	1.14	8374000	7685000	1.00	0.92	35	7	7	iTRAQ 8plex (K N-term)	15633	40S ribosomal protein S23 [Zostera marina].
688	19976	Pp3c7_14200V3.1.p	2.72	170.8	7328000	8750000	9045000	5949000	8717000	8377000	1.00	1.19	1.23	0.81	1.19	1.14	8374000	7685000	1.00	0.92	35	7	7	iTRAQ 8plex (K N-term)	15633	PREDICTED: 40S ribosomal protein S23 [Fragaria vesca subsp. vesca].
688	19977	Pp3c12_25120V3.1.p	2.72	170.8	7328000	8750000	9045000	5949000	8717000	8377000	1.00	1.19	1.23	0.81	1.19	1.14	8374000	7685000	1.00	0.92	35	7	7	iTRAQ 8plex (K N-term)	15633	PREDICTED: 40S ribosomal protein S23 [Cicer arietinum].
688	19978	Pp3c4_3120V3.1.p	2.72	170.8	7328000	8750000	9045000	5949000	8717000	8377000	1.00	1.19	1.23	0.81	1.19	1.14	8374000	7685000	1.00	0.92	35	7	7	iTRAQ 8plex (K N-term)	15633	hypothetical protein CICLE_v10013057mg [Citrus clementina].
1664	20316	Pp3c26_630V3.1.p	2.8	170.71	458100	417000	488500	801500	422800	442900	1.00	0.91	1.07	1.75	0.92	0.97	454500	555800	1.00	1.22	7	4	2	iTRAQ 8plex (K N-term)	49187	PREDICTED: peptidyl-prolyl cis-trans isomerase CYP38 chloroplastic [Cucumis melo].
1164	20254	Pp3c4_19340V3.1.p	1.35	170.13	2445000	2643000	2356000	2570000	2638000	2023000	1.00	1.08	0.96	1.05	1.08	0.83	2481000	2410000	1.00	0.97	23	5	3	iTRAQ 8plex (K N-term)	17911	PREDICTED: ferredoxin-thioredoxin reductase catalytic chain chloroplastic-like [Sesamum indicum].
1258	20119	Pp3c2_14800V3.1.p	0.17	170.09	696400	839300	744500	676800	786500	807700	1.00	1.21	1.07	0.97	1.13	1.16	760100	757000	1.00	1	22	5	2	iTRAQ 8plex (K N-term)	11764	unknown [Glycine max].
1258	20120	Pp3c1_25330V3.1.p	0.17	170.09	696400	839300	744500	676800	786500	807700	1.00	1.21	1.07	0.97	1.13	1.16	760100	757000	1.00	1	22	5	2	iTRAQ 8plex (K N-term)	11821	uncharacterized protein LOC100499810 [Glycine max].
1253	20099	Pp3c7_3620V3.1.p	0.48	170.02	3034000	2734000	3529000	3099000	2571000	3902000	1.00	0.90	1.16	1.02	0.85	1.29	3099000	3191000	1.00	1.03	15	5	5	iTRAQ 8plex (K N-term)	46311	PREDICTED: divinyl chlorophyllide a 8-vinyl-reductase chloroplastic-like [Pyrus x bretschneideri].
1187	19332	Pp3c3_3440V3.1.p	1.41	169.96	2665000	2804000	3373000	2922000	2985000	3164000	1.00	1.05	1.27	1.10	1.12	1.19	2947000	3023000	1.00	1.03	16	7	7	iTRAQ 8plex (K N-term)	63465	PREDICTED: eukaryotic translation initiation factor 3 subunit D-like [Cucumis melo].
1488	19670	Pp3c16_8500V3.1.p	1.99	169.93	158400	168200	183400	214500	125300	136900	1.00	1.06	1.16	1.35	0.79	0.86	170000	158900	1.00	0.93	2	5	1	iTRAQ 8plex (K N-term)	100433	hypothetical protein SELMODRAFT_80442 [Selaginella moellendorffii].
1318	20095	Pp3c4_1870V3.1.p	3.64	169.79	1640000	1533000	1666000	1784000	1500000	2014000	1.00	0.93	1.02	1.09	0.91	1.23	1613000	1766000	1.00	1.1	15	6	6	iTRAQ 8plex (K N-term)	52922	hypothetical protein ZEAMMB73_402948 [Zea mays].
1515	20272	Pp3c19_7640V3.1.p	1.19	169.79	1859000	1702000	1532000	1492000	1731000	1741000	1.00	0.92	0.82	0.80	0.93	0.94	1697000	1655000	1.00	0.97	11	4	4	iTRAQ 8plex (K N-term)	48766	PREDICTED: golgin subfamily A member 6-like protein 1 [Tarenaya hassleriana].
1177	19640	Pp3c14_11470V3.1.p	4.46	169.47	3923000	4116000	4006000	3896000	3985000	2924000	1.00	1.05	1.02	0.99	1.02	0.75	4015000	3602000	1.00	0.9	37	5	4	iTRAQ 8plex (K N-term)	15028	PREDICTED: acyl-CoA-binding protein-like isoform X1 [Gossypium raimondii].
1491	20005	Pp3c13_22200V3.1.p	0.07	169.45	1425000	1367000	1721000	1409000	1360000	1763000	1.00	0.96	1.21	0.99	0.95	1.24	1504000	1511000	1.00	1	11	4	4	iTRAQ 8plex (K N-term)	47302	hypothetical protein [Geitlerinema sp. PCC 7105].
919	20197	Pp3c5_22460V3.1.p	0.61	169.4	3958000	4144000	3459000	3721000	4338000	3345000	1.00	1.05	0.87	0.94	1.10	0.84	3854000	3801000	1.00	0.99	22	6	6	iTRAQ 8plex (K N-term)	18857	PREDICTED: uncharacterized protein LOC103402843 [Malus domestica].
1658	20325	Pp3c4_9110V3.1.p	3.12	168.97	704200	676900	1053000	754400	807400	1544000	1.00	0.96	1.49	1.07	1.15	2.19	811200	1035000	1.00	1.28	9	3	3	iTRAQ 8plex (K N-term)	46526	stearoyl-acyl-carrier desaturase [Medicago truncatula].
1658	20544	Pp3c3_28120V3.1.p	3.12	168.97	704200	676900	1053000	754400	807400	1544000	1.00	0.96	1.49	1.07	1.15	2.19	811200	1035000	1.00	1.28	9	3	3	iTRAQ 8plex (K N-term)	44961	PREDICTED: acyl-[acyl-carrier-protein] desaturase chloroplastic [Eucalyptus grandis].
1658	20626	Pp3c10_18380V3.1.p	3.12	168.97	704200	676900	1053000	754400	807400	1544000	1.00	0.96	1.49	1.07	1.15	2.19	811200	1035000	1.00	1.28	9	3	3	iTRAQ 8plex (K N-term)	44930	Acyl-[acyl-carrier-protein] desaturase [Zostera marina].
1767	20680	Pp3c9_22400V3.1.p	0.07	168.87	822600	774900	649600	902900	659700	700900	1.00	0.94	0.79	1.10	0.80	0.85	749100	754500	1.00	1.01	22	3	3	iTRAQ 8plex (K N-term)	23718	PREDICTED: uncharacterized protein LOC105042043 isoform X1 [Elaeis guineensis].
1827	20548	Pp3c20_8200V3.1.p	0.76	168.68	560000	540300	668400	679600	526300	603200	1.00	0.96	1.19	1.21	0.94	1.08	589600	603000	1.00	1.02	14	3	3	iTRAQ 8plex (K N-term)	39341	unnamed protein product [Coffea canephora].
1366	20265	Pp3c2_30530V3.1.p	4.12	168.67	472200	493000	408900	453900	474200	681700	1.00	1.04	0.87	0.96	1.00	1.44	458000	536600	1.00	1.17	8	5	2	iTRAQ 8plex (K N-term)	41991	na
1116	19625	Pp3c5_4240V3.1.p	9.23	168.46	2967000	3012000	2725000	2811000	2584000	2632000	1.00	1.01	0.92	0.95	0.87	0.89	2901000	2676000	1.00	0.92	46	6	6	iTRAQ 8plex (K N-term)	15442	PREDICTED: NADH dehydrogenase [ubiquinone] 1 alpha subcomplex subunit 13-B [Musa acuminata subsp. malaccensis].
1125	20223	Pp3c6_10360V3.1.p	2.29	168.22	4697000	4530000	4835000	4930000	4492000	4270000	1.00	0.96	1.03	1.05	0.96	0.91	4687000	4564000	1.00	0.97	28	6	6	Carbamidomethylation; iTRAQ 8plex (K N-term)	22794	PREDICTED: small ubiquitin-related modifier 1 [Cucumis sativus].
1281	20854	Pp3c8_22380V3.1.p	0.89	168.21	3869000	4036000	3453000	3577000	4500000	3046000	1.00	1.04	0.89	0.92	1.16	0.79	3786000	3707000	1.00	0.98	55	3	3	iTRAQ 8plex (K N-term)	11250	Pp3c8_22380V3.1.p
1561	20462	Pp3c19_6730V3.1.p	0.13	168.14	1785000	1824000	1616000	1321000	1791000	2181000	1.00	1.02	0.91	0.74	1.00	1.22	1742000	1764000	1.00	1.01	10	4	4	iTRAQ 8plex (K N-term)	50186	PREDICTED: cysteine proteinase RD21a-like [Brassica napus].
1091	20076	Pp3c15_12820V3.1.p	1.75	168.1	2175000	2083000	2068000	2373000	1838000	1903000	1.00	0.96	0.95	1.09	0.85	0.88	2108000	2038000	1.00	0.97	13	5	5	iTRAQ 8plex (K N-term)	50715	PREDICTED: retinoid-inducible serine carboxypeptidase [Ochotona princeps].
811	19617	Pp3c19_22410V3.1.p	0.84	168.1	875500	727900	1117000	903600	794700	1111000	1.00	0.83	1.28	1.03	0.91	1.27	906900	936300	1.00	1.03	8	7	2	iTRAQ 8plex (K N-term)	16404	hypothetical protein CICLE_v10006162mg [Citrus clementina].
1411	19949	Pp3c20_9750V3.1.p	0.82	168.06	2428000	2346000	2030000	3085000	2197000	1907000	1.00	0.97	0.84	1.27	0.90	0.79	2268000	2396000	1.00	1.06	29	5	5	iTRAQ 8plex (K N-term)	36715	PREDICTED: uncharacterized protein LOC102584392 [Solanum tuberosum].
1208	19408	Pp3c12_22320V3.1.p	7.73	167.76	2745000	2512000	1624000	1562000	1779000	1489000	1.00	0.92	0.59	0.57	0.65	0.54	2294000	1610000	1.00	0.7	31	7	5	iTRAQ 8plex (K N-term)	19098	Pp3c12_22320V3.1.p
1585	20034	Pp3c3_31720V3.1.p	2.85	167.66	548500	584400	699200	639400	520200	550100	1.00	1.07	1.27	1.17	0.95	1.00	610700	569900	1.00	0.93	4	5	2	iTRAQ 8plex (K N-term)	48270	PREDICTED: 3-ketoacyl-CoA thiolase 2 peroxisomal [Nicotiana tomentosiformis].
1647	4276	PhpapaCp081	4.72	167.6	659500	674400	858100	1072000	662000	946800	1.00	1.02	1.30	1.63	1.00	1.44	730700	893700	1.00	1.22	12	3	3	iTRAQ 8plex (K N-term)	45279	NP_904244.1 ndhH NADH dehydrogenase subunit 7
1376	20052	Pp3c20_5530V3.1.p	3.91	167.52	300100	310100	316500	516500	290800	336500	1.00	1.03	1.05	1.72	0.97	1.12	308900	381300	1.00	1.23	2	5	1	iTRAQ 8plex (K N-term)	61083	Thioredoxin reductase [Aegilops tauschii].
1146	19480	Pp3c22_13770V3.1.p	2.01	167.49	741700	727200	892200	957800	642400	1008000	1.00	0.98	1.20	1.29	0.87	1.36	787000	870300	1.00	1.11	14	7	4	iTRAQ 8plex (K N-term)	49970	PREDICTED: probable transcription factor PosF21 [Camelina sativa].
1252	19772	Pp3c6_24290V3.1.p	0.08	167.48	1853000	1811000	2546000	2186000	1804000	2189000	1.00	0.98	1.37	1.18	0.97	1.18	2070000	2060000	1.00	1	19	6	6	iTRAQ 8plex (K N-term)	39344	hypothetical protein POPTR_0003s22050g [Populus trichocarpa].
1590	20202	Pp3c17_22810V3.1.p	0.33	167.28	442200	394300	518700	567900	360200	422000	1.00	0.89	1.17	1.28	0.81	0.95	451700	450100	1.00	1	10	5	3	iTRAQ 8plex (K N-term)	47228	hypothetical protein SELMODRAFT_184687 [Selaginella moellendorffii].
1328	20302	Pp3c1_40240V3.1.p	1.33	167.27	1451000	1517000	1432000	1651000	1519000	1348000	1.00	1.05	0.99	1.14	1.05	0.93	1467000	1506000	1.00	1.03	20	5	5	iTRAQ 8plex (K N-term)	36655	PREDICTED: uncharacterized protein LOC104210232 [Nicotiana sylvestris].
1586	19757	Pp3c17_22200V3.1.p	1.12	167.21	142900	157600	294700	258000	138300	139800	1.00	1.10	2.06	1.81	0.97	0.98	198400	178700	1.00	0.9	5	5	1	iTRAQ 8plex (K N-term)	59231	hypothetical protein SELMODRAFT_164618 [Selaginella moellendorffii].
1635	21719	Pp3c23_16120V3.1.p	8.83	166.9	1637000	1481000	1348000	1416000	983700	1115000	1.00	0.90	0.82	0.86	0.60	0.68	1489000	1171000	1.00	0.79	11	4	4	iTRAQ 8plex (K N-term)	34872	unknown [Picea sitchensis].
1121	19921	Pp3c6_10090V3.1.p	1.58	166.77	2719000	2502000	2721000	3675000	2297000	2655000	1.00	0.92	1.00	1.35	0.84	0.98	2647000	2875000	1.00	1.09	29	6	6	iTRAQ 8plex (K N-term)	21078	Pp3c6_10090V3.1.p
1006	19449	Pp3c8_18220V3.1.p	0.74	166.68	480900	397300	568300	374700	376000	668400	1.00	0.83	1.18	0.78	0.78	1.39	482200	473000	1.00	0.98	3	7	1	iTRAQ 8plex (K N-term)	28109	PREDICTED: 50S ribosomal protein L15 chloroplastic [Prunus mume].
1442	4387	PhpapaCp079	1.71	166.26	1614000	1688000	2003000	1444000	1633000	1981000	1.00	1.05	1.24	0.89	1.01	1.23	1769000	1686000	1.00	0.95	33	5	5	iTRAQ 8plex (K N-term)	20925	NP_904242.1 ndhI NADH dehydrogenase subunit I
1145	19384	Pp3c14_19430V3.1.p	1.68	166.13	2567000	2464000	2730000	2212000	2355000	2923000	1.00	0.96	1.06	0.86	0.92	1.14	2587000	2497000	1.00	0.97	10	7	7	iTRAQ 8plex (K N-term)	85207	PREDICTED: heat shock 70 kDa protein 17-like [Pyrus x bretschneideri].
1769	20228	Pp3c18_15960V3.1.p	0.27	166.1	2341000	2157000	1868000	2316000	2026000	1970000	1.00	0.92	0.80	0.99	0.87	0.84	2122000	2104000	1.00	0.99	34	3	3	iTRAQ 8plex (K N-term)	14230	PREDICTED: profilin-2 [Malus domestica].
1361	19947	Pp3c5_1690V3.1.p	1.55	165.89	30410	44120	44110	45490	40880	23520	1.00	1.45	1.45	1.50	1.34	0.77	39550	36630	1.00	0.93	3	5	1	iTRAQ 8plex (K N-term)	78625	MA3 domain-containing family protein [Populus trichocarpa].
1387	19971	Pp3c22_13860V3.1.p	2.12	165.81	1180000	1148000	1198000	1399000	1097000	1201000	1.00	0.97	1.02	1.19	0.93	1.02	1176000	1232000	1.00	1.05	13	5	5	iTRAQ 8plex (K N-term)	46693	PREDICTED: ATPase ASNA1 homolog isoform X1 [Populus euphratica].
1533	19686	Pp3c1_35940V3.1.p	0.01	165.7	1358000	1271000	1689000	1395000	1300000	1605000	1.00	0.94	1.24	1.03	0.96	1.18	1440000	1434000	1.00	1	13	5	5	iTRAQ 8plex (K N-term)	49713	Chorismate synthase chloroplast precursor putative [Ricinus communis].
1356	19582	Pp3c15_20550V3.1.p	1.17	165.31	1307000	1809000	1437000	1561000	1328000	1473000	1.00	1.38	1.10	1.19	1.02	1.13	1518000	1454000	1.00	0.96	13	5	5	iTRAQ 8plex (K N-term)	50342	hypothetical protein CISIN_1g019410mg [Citrus sinensis].
1130	19711	Pp3c16_410V3.1.p	0.44	165.3	4299000	3808000	5503000	3559000	4328000	6335000	1.00	0.89	1.28	0.83	1.01	1.47	4537000	4740000	1.00	1.04	37	6	6	iTRAQ 8plex (K N-term)	24297	unknown [Picea sitchensis].
1415	19961	Pp3c10_21800V3.1.p	0.23	165.3	2183000	2165000	2325000	1980000	2125000	2564000	1.00	0.99	1.07	0.91	0.97	1.17	2224000	2223000	1.00	1	9	5	5	iTRAQ 8plex (K N-term)	77648	unknown [Picea sitchensis].
1707	20552	Pp3c27_2310V3.1.p	4.08	165.21	6235000	3794000	3983000	3781000	4768000	2706000	1.00	0.61	0.64	0.61	0.76	0.43	4671000	3751000	1.00	0.8	21	3	3	iTRAQ 8plex (K N-term)	23510	PREDICTED: photosystem I reaction center subunit XI chloroplastic [Prunus mume].
1025	19684	Pp3c16_1440V3.1.p	3.55	165.18	3360000	3451000	3741000	3449000	3365000	3408000	1.00	1.03	1.11	1.03	1.00	1.01	3518000	3407000	1.00	0.97	41	8	8	iTRAQ 8plex (K N-term)	29931	hypothetical protein MNEG_12190 [Monoraphidium neglectum].
1124	19953	Pp3c3_33330V3.1.p	0.63	164.78	1562000	1560000	1759000	1699000	1516000	1717000	1.00	1.00	1.13	1.09	0.97	1.10	1627000	1644000	1.00	1.01	20	6	6	iTRAQ 8plex (K N-term)	43562	PREDICTED: uncharacterized protein LOC103714791 [Phoenix dactylifera].
1274	19907	Pp3c3_20370V3.1.p	6.87	164.71	238200	238600	171900	128300	192900	183200	1.00	1.00	0.72	0.54	0.81	0.77	216200	168100	1.00	0.78	3	5	1	iTRAQ 8plex (K N-term)	29464	PREDICTED: 50S ribosomal protein L11 chloroplastic [Cicer arietinum].
1371	20027	Pp3c20_10810V3.1.p	0.39	164.35	2686000	2497000	2454000	2621000	2294000	2801000	1.00	0.93	0.91	0.98	0.85	1.04	2546000	2572000	1.00	1.01	13	5	5	iTRAQ 8plex (K N-term)	43069	hydrolase-like protein [Arabidopsis thaliana].
1670	20273	Pp3c6_20610V3.1.p	3.31	164.11	162900	160900	138700	176700	171000	145600	1.00	0.99	0.85	1.08	1.05	0.89	154200	164500	1.00	1.07	5	4	1	iTRAQ 8plex (K N-term)	35557	PREDICTED: adenylate kinase chloroplastic [Amborella trichopoda].
1148	19219	Pp3c10_13960V3.1.p	2.33	164.09	3495000	3347000	4544000	3886000	3558000	4886000	1.00	0.96	1.30	1.11	1.02	1.40	3795000	4110000	1.00	1.08	6	7	7	iTRAQ 8plex (K N-term)	156292	PREDICTED: magnesium-chelatase subunit ChlH chloroplastic [Populus euphratica].
1148	19220	Pp3c10_13970V3.1.p	2.33	164.09	3495000	3347000	4544000	3886000	3558000	4886000	1.00	0.96	1.30	1.11	1.02	1.40	3795000	4110000	1.00	1.08	6	7	7	iTRAQ 8plex (K N-term)	156292	PREDICTED: magnesium-chelatase subunit ChlH chloroplastic-like [Citrus sinensis].
1209	19652	Pp3c2_3730V3.1.p	1.06	164.03	2302000	2227000	2463000	2236000	2199000	2464000	1.00	0.97	1.07	0.97	0.96	1.07	2330000	2300000	1.00	0.99	14	6	6	iTRAQ 8plex (K N-term)	46699	hypothetical protein SOVF_165330 [Spinacia oleracea].
1511	19765	Pp3c24_8780V3.1.p	15.13	164.01	1005000	999200	1179000	730600	566500	787600	1.00	0.99	1.17	0.73	0.56	0.78	1061000	694900	1.00	0.65	7	5	3	iTRAQ 8plex (K N-term)	59091	hypothetical protein SELMODRAFT_151970 [Selaginella moellendorffii].
1683	20674	Pp3c24_18550V3.1.p	2.4	164	587300	528800	560000	828400	527600	535400	1.00	0.90	0.95	1.41	0.90	0.91	558700	692200	1.00	1.24	20	3	3	iTRAQ 8plex (K N-term)	34610	PREDICTED: uncharacterized protein At1g32220 chloroplastic isoform X1 [Nicotiana sylvestris].
1369	19672	Pp3c9_2270V3.1.p	8.64	163.78	1644000	1583000	1657000	1558000	1505000	1608000	1.00	0.96	1.01	0.95	0.92	0.98	1628000	1557000	1.00	0.96	10	5	5	iTRAQ 8plex (K N-term)	53453	PREDICTED: uncharacterized protein LOC106392594 [Brassica napus].
1224	20401	Pp3c25_11980V3.1.p	0.77	163.75	459200	496100	548800	402800	481100	733600	1.00	1.08	1.20	0.88	1.05	1.60	501400	539100	1.00	1.08	10	5	1	iTRAQ 8plex (K N-term)	13923	unknown [Lotus japonicus].
1224	20402	Pp3c2_34570V3.1.p	0.77	163.75	459200	496100	548800	402800	481100	733600	1.00	1.08	1.20	0.88	1.05	1.60	501400	539100	1.00	1.08	10	5	1	iTRAQ 8plex (K N-term)	13881	na
1224	20403	Pp3c7_21380V3.1.p	0.77	163.75	459200	496100	548800	402800	481100	733600	1.00	1.08	1.20	0.88	1.05	1.60	501400	539100	1.00	1.08	10	5	1	iTRAQ 8plex (K N-term)	13909	60S ribosomal L34-like protein [Medicago truncatula].
1743	20293	Pp3c10_19260V3.1.p	2.92	163.75	193300	201400	248200	230200	196000	288900	1.00	1.04	1.28	1.19	1.01	1.49	214300	238400	1.00	1.11	2	4	1	iTRAQ 8plex (K N-term)	48526	PREDICTED: 3-ketoacyl-CoA thiolase 2 peroxisomal [Vitis vinifera].
1372	19944	Pp3c6_25660V3.1.p	1.6	163.59	2771000	2902000	2424000	2539000	2696000	2639000	1.00	1.05	0.87	0.92	0.97	0.95	2699000	2624000	1.00	0.97	16	5	5	iTRAQ 8plex (K N-term)	48529	hypothetical protein CISIN_1g012870mg [Citrus sinensis].
1265	20031	Pp3c14_14170V3.1.p	0.97	163.47	2029000	1938000	2109000	1864000	2053000	2289000	1.00	0.96	1.04	0.92	1.01	1.13	2026000	2069000	1.00	1.02	13	6	6	Carbamidomethylation; iTRAQ 8plex (K N-term)	63380	PREDICTED: phospho-2-dehydro-3-deoxyheptonate aldolase 2 chloroplastic-like [Musa acuminata subsp. malaccensis].
1157	19586	Pp3c1_14540V3.1.p	4.21	163.45	3820000	2899000	3207000	3206000	2861000	2938000	1.00	0.76	0.84	0.84	0.75	0.77	3309000	3002000	1.00	0.91	27	7	7	iTRAQ 8plex (K N-term)	36420	hypothetical protein SELMODRAFT_112739 [Selaginella moellendorffii].
1476	8225	PhpapaCp063	7.78	163.42	2013000	2080000	2143000	2067000	1932000	1950000	1.00	1.03	1.06	1.03	0.96	0.97	2079000	1983000	1.00	0.95	42	3	3	iTRAQ 8plex (K N-term)	8924	NP_904226.1 infA translation initiation factor 1
1472	20721	Pp3c15_5850V3.1.p	0.38	163.22	2251000	1687000	1654000	2395000	1756000	1402000	1.00	0.75	0.73	1.06	0.78	0.62	1864000	1851000	1.00	0.99	17	3	2	iTRAQ 8plex (K N-term)	16216	PREDICTED: photosystem I reaction center subunit V chloroplastic-like [Nicotiana sylvestris].
1273	19933	Pp3c22_4730V3.1.p	1.48	163.13	131400	120800	151400	173200	114000	143900	1.00	0.92	1.15	1.32	0.87	1.10	134500	143700	1.00	1.07	3	5	1	iTRAQ 8plex (K N-term)	50263	PREDICTED: acetyl-coenzyme A carboxylase carboxyl transferase subunit alpha chloroplastic-like [Nelumbo nucifera].
1582	21679	Pp3c1_15840V3.1.p	0.85	163.07	1606000	1735000	1718000	1991000	1526000	1676000	1.00	1.08	1.07	1.24	0.95	1.04	1686000	1731000	1.00	1.03	36	3	3	iTRAQ 8plex (K N-term)	9515	uncharacterized protein LOC100499804 [Glycine max].
1582	21680	Pp3c2_20540V3.1.p	0.85	163.07	1606000	1735000	1718000	1991000	1526000	1676000	1.00	1.08	1.07	1.24	0.95	1.04	1686000	1731000	1.00	1.03	36	3	3	iTRAQ 8plex (K N-term)	9515	PREDICTED: 40S ribosomal protein S27-2-like [Fragaria vesca subsp. vesca].
1036	20701	Pp3c2_23690V3.1.p	2.53	163.03	3161000	2997000	3073000	3603000	2704000	2234000	1.00	0.95	0.97	1.14	0.86	0.71	3077000	2847000	1.00	0.93	20	5	5	iTRAQ 8plex (K N-term)	19768	Pp3c2_23690V3.1.p
1106	19474	Pp3c7_24640V3.1.p	1.18	162.64	2373000	2229000	2804000	2416000	2211000	3144000	1.00	0.94	1.18	1.02	0.93	1.33	2468000	2590000	1.00	1.05	13	7	7	iTRAQ 8plex (K N-term)	58669	hypothetical protein SELMODRAFT_271854 [Selaginella moellendorffii].
1747	20308	Pp3c3_4160V3.1.p	2.09	162.55	1101000	1108000	977700	1173000	1081000	1030000	1.00	1.01	0.89	1.06	0.98	0.93	1062000	1095000	1.00	1.03	18	4	4	iTRAQ 8plex (K N-term)	39094	Os07g0573800 [Oryza sativa Japonica Group].
1041	19771	Pp3c6_15170V3.1.p	0.57	162.28	375300	365700	423100	315400	363700	473800	1.00	0.97	1.13	0.84	0.97	1.26	388100	384300	1.00	0.99	2	5	1	iTRAQ 8plex (K N-term)	78663	hypothetical protein LR48_Vigan05g029800 [Vigna angularis].
1457	20422	Pp3c2_2300V3.1.p	3.23	162.17	2272000	2383000	1850000	2613000	2312000	2103000	1.00	1.05	0.81	1.15	1.02	0.93	2169000	2343000	1.00	1.08	20	4	4	iTRAQ 8plex (K N-term)	26274	hypothetical protein SOVF_001080 isoform A [Spinacia oleracea].
1470	6050	PhpapaCp073	5.84	161.99	2978000	3073000	3359000	3098000	3481000	3558000	1.00	1.03	1.13	1.04	1.17	1.19	3137000	3379000	1.00	1.08	35	4	4	iTRAQ 8plex (K N-term)	13259	NP_904236.1 rpl21 ribosomal protein L21
1812	20317	Pp3c17_20310V3.1.p	5.69	161.99	371600	352800	424100	531900	402300	400700	1.00	0.95	1.14	1.43	1.08	1.08	382800	445000	1.00	1.16	8	3	2	iTRAQ 8plex (K N-term)	49694	NADP-dependent malate dehydrogenase [Selaginella martensii].
1713	20564	Pp3c18_9840V3.1.p	0.53	161.91	1047000	1281000	1373000	1158000	1108000	1369000	1.00	1.22	1.31	1.11	1.06	1.31	1234000	1212000	1.00	0.98	23	3	3	iTRAQ 8plex (K N-term)	20820	PREDICTED: LOW QUALITY PROTEIN: 50S ribosomal protein L27 chloroplastic [Phoenix dactylifera].
1456	5329	PhpapaCp061	1.2	161.81	1920000	1819000	2801000	1703000	1995000	3828000	1.00	0.95	1.46	0.89	1.04	1.99	2180000	2509000	1.00	1.15	35	4	4	iTRAQ 8plex (K N-term)	14161	NP_904224.1 rps11 ribosomal protein S11
1183	19202	Pp3c15_25050V3.1.p	2.76	161.79	2226000	2171000	2498000	2758000	2178000	2384000	1.00	0.98	1.12	1.24	0.98	1.07	2299000	2440000	1.00	1.06	12	8	8	iTRAQ 8plex (K N-term)	84749	PREDICTED: magnesium-chelatase subunit ChlD chloroplastic-like isoform X1 [Glycine max].
1699	20274	Pp3c24_20V3.1.p	9.32	161.68	1148000	1098000	1040000	1013000	1053000	995100	1.00	0.96	0.91	0.88	0.92	0.87	1096000	1021000	1.00	0.93	17	4	4	iTRAQ 8plex (K N-term)	34546	Peptide deformylase 1B [Morus notabilis].
832	19370	Pp3c16_6580V3.1.p	5.43	161.58	477900	475600	650700	653800	517100	819300	1.00	1.00	1.36	1.37	1.08	1.71	534700	663400	1.00	1.24	2	9	2	iTRAQ 8plex (K N-term)	109248	phosphoenolpyruvate carboxylase [Manihot esculenta subsp. flabellifolia].
1407	19597	Pp3c11_18700V3.1.p	6.03	161.5	2019000	1818000	2282000	2349000	2062000	2423000	1.00	0.90	1.13	1.16	1.02	1.20	2040000	2278000	1.00	1.12	12	6	6	iTRAQ 8plex (K N-term)	67932	dehydratase family protein [Populus trichocarpa].
1424	20295	Pp3c26_4470V3.1.p	3.81	161.4	405000	280200	250000	356200	277300	648000	1.00	0.69	0.62	0.88	0.68	1.60	311700	427200	1.00	1.37	5	5	1	iTRAQ 8plex (K N-term)	43860	PREDICTED: glycine-rich RNA-binding protein 3 mitochondrial-like [Setaria italica].
1445	20108	Pp3c3_12090V3.1.p	0.4	161.39	2187000	2239000	2849000	2187000	2095000	3228000	1.00	1.02	1.30	1.00	0.96	1.48	2425000	2503000	1.00	1.03	26	5	5	iTRAQ 8plex (K N-term)	23131	hypothetical protein POPTR_0006s11420g [Populus trichocarpa].
1445	20109	Pp3c12_10340V3.1.p	0.4	161.39	2187000	2239000	2849000	2187000	2095000	3228000	1.00	1.02	1.30	1.00	0.96	1.48	2425000	2503000	1.00	1.03	26	5	5	iTRAQ 8plex (K N-term)	23154	PREDICTED: 50S ribosomal protein L17 chloroplastic isoform X2 [Jatropha curcas].
1445	20110	Pp3c13_21730V3.1.p	0.4	161.39	2187000	2239000	2849000	2187000	2095000	3228000	1.00	1.02	1.30	1.00	0.96	1.48	2425000	2503000	1.00	1.03	25	5	5	iTRAQ 8plex (K N-term)	23206	PREDICTED: 50S ribosomal protein L17 chloroplastic-like [Pyrus x bretschneideri].
1418	20133	Pp3c13_4590V3.1.p	3.98	161.32	2133000	2220000	2308000	2173000	1938000	2242000	1.00	1.04	1.08	1.02	0.91	1.05	2220000	2118000	1.00	0.95	30	5	5	iTRAQ 8plex (K N-term)	21381	PREDICTED: uncharacterized protein LOC105117329 isoform X2 [Populus euphratica].
1642	20006	Pp3c6_21060V3.1.p	3.11	161.28	921800	873100	1177000	1218000	929400	1105000	1.00	0.95	1.28	1.32	1.01	1.20	990600	1084000	1.00	1.09	7	4	4	iTRAQ 8plex (K N-term)	90560	hypothetical protein GUITHDRAFT_79640 [Guillardia theta CCMP2712].
1519	20222	Pp3c14_10470V3.1.p	2.71	160.99	604500	564700	722200	695500	534500	1021000	1.00	0.93	1.19	1.15	0.88	1.69	631700	751000	1.00	1.19	17	5	5	iTRAQ 8plex (K N-term); Oxidation (M)	38889	cycloartenol-C-24-methyltransferase 1 [Zea mays].
1454	20267	Pp3c14_19320V3.1.p	1.67	160.84	2597000	2666000	2526000	3083000	2552000	2460000	1.00	1.03	0.97	1.19	0.98	0.95	2596000	2698000	1.00	1.04	39	4	4	iTRAQ 8plex (K N-term)	15092	PREDICTED: DNA-binding protein DDB_G0278111-like isoform X1 [Nicotiana sylvestris].
1298	20089	Pp3c8_18020V3.1.p	4.87	160.63	1863000	1862000	2097000	1995000	1664000	1742000	1.00	1.00	1.13	1.07	0.89	0.94	1940000	1801000	1.00	0.93	28	6	6	iTRAQ 8plex (K N-term)	26502	hypothetical protein [Lysinibacillus odysseyi].
1384	19616	Pp3c6_20970V3.1.p	4.31	160.61	1468000	1493000	1674000	2487000	1468000	1722000	1.00	1.02	1.14	1.69	1.00	1.17	1545000	1892000	1.00	1.22	19	6	6	iTRAQ 8plex (K N-term)	47777	PREDICTED: acetylornithine deacetylase-like [Nelumbo nucifera].
1560	20453	Pp3c4_7680V3.1.p	1.2	160.46	905800	882900	1292000	1022000	990600	1169000	1.00	0.97	1.43	1.13	1.09	1.29	1027000	1061000	1.00	1.03	8	4	4	iTRAQ 8plex (K N-term)	55603	hypothetical protein SELMODRAFT_119390 [Selaginella moellendorffii].
1448	20147	Pp3c20_18710V3.1.p	2.39	159.94	2462000	2530000	2299000	1523000	2252000	2884000	1.00	1.03	0.93	0.62	0.91	1.17	2430000	2220000	1.00	0.91	29	5	5	iTRAQ 8plex (K N-term)	17837	PREDICTED: universal stress protein A-like protein isoform X1 [Phoenix dactylifera].
1494	19887	Pp3c23_19500V3.1.p	0.77	159.77	997900	959400	1203000	1086000	928200	1226000	1.00	0.96	1.21	1.09	0.93	1.23	1053000	1080000	1.00	1.03	12	5	5	iTRAQ 8plex (K N-term)	54161	Fumarate hydratase 1 [Morus notabilis].
1070	19479	Pp3c11_1890V3.1.p	9.56	159.69	1355000	1256000	1489000	1203000	1197000	1178000	1.00	0.93	1.10	0.89	0.88	0.87	1366000	1193000	1.00	0.87	10	6	4	iTRAQ 8plex (K N-term)	58021	PREDICTED: protein disulfide isomerase-like 1-4 [Brassica rapa].
1045	20321	Pp3c14_3490V3.1.p	0	159.63	103400	147300	84760	123700	196000	53390	1.00	1.42	0.82	1.20	1.89	0.52	111800	124300	1.00	1.11	5	6	1	iTRAQ 8plex (K N-term)	23852	60S ribosomal protein L13 putative [Ricinus communis].
1045	20324	Pp3c10_7370V3.1.p	0	159.63	103400	147300	84760	123700	196000	53390	1.00	1.42	0.82	1.20	1.89	0.52	111800	124300	1.00	1.11	4	6	1	iTRAQ 8plex (K N-term)	27140	hypothetical protein VITISV_018882 [Vitis vinifera].
1045	20494	Pp3c3_21130V3.1.p	0	159.63	103400	147300	84760	123700	196000	53390	1.00	1.42	0.82	1.20	1.89	0.52	111800	124300	1.00	1.11	4	6	1	iTRAQ 8plex (K N-term)	26277	60S ribosomal protein L13 [Populus trichocarpa].
1300	20178	Pp3c14_1150V3.1.p	4.43	159.62	1586000	1694000	1625000	1760000	1579000	1915000	1.00	1.07	1.02	1.11	1.00	1.21	1635000	1751000	1.00	1.07	14	5	5	iTRAQ 8plex (K N-term)	38377	unnamed protein product [Coffea canephora].
1402	19556	Pp3c9_5060V3.1.p	1.47	159.48	2028000	1939000	1814000	1579000	1873000	2146000	1.00	0.96	0.89	0.78	0.92	1.06	1927000	1866000	1.00	0.97	12	6	6	iTRAQ 8plex (K N-term)	68865	hypothetical protein CISIN_1g006678mg [Citrus sinensis].
1063	19416	Pp3c7_15020V3.1.p	3.28	159.41	4304000	4395000	3987000	3083000	4648000	3830000	1.00	1.02	0.93	0.72	1.08	0.89	4228000	3854000	1.00	0.91	18	6	6	iTRAQ 8plex (K N-term)	41420	hypothetical protein CISIN_1g0112821mg [Citrus sinensis].
1063	19417	Pp3c7_15024V3.1.p	3.28	159.41	4304000	4395000	3987000	3083000	4648000	3830000	1.00	1.02	0.93	0.72	1.08	0.89	4228000	3854000	1.00	0.91	18	6	6	iTRAQ 8plex (K N-term)	41420	hypothetical protein EUGRSUZ_B01534 [Eucalyptus grandis].
1275	20244	Pp3c19_10440V3.1.p	1.4	159.3	483800	486000	534100	596500	478300	483000	1.00	1.00	1.10	1.23	0.99	1.00	501300	519300	1.00	1.04	10	4	3	iTRAQ 8plex (K N-term)	46904	hypothetical protein SELMODRAFT_118063 [Selaginella moellendorffii].
1443	20103	Pp3c25_7430V3.1.p	0.89	159.2	894300	846800	803400	911100	881200	789100	1.00	0.95	0.90	1.02	0.99	0.88	848200	860500	1.00	1.01	16	5	3	iTRAQ 8plex (K N-term)	23897	PREDICTED: ras-related protein RABE1c [Sesamum indicum].
1443	20104	Pp3c16_17470V3.1.p	0.89	159.2	894300	846800	803400	911100	881200	789100	1.00	0.95	0.90	1.02	0.99	0.88	848200	860500	1.00	1.01	16	5	3	iTRAQ 8plex (K N-term)	23953	PREDICTED: ras-related protein RABE1c-like [Elaeis guineensis].
1443	20001	Pp3c16_17460V3.1.p	0.89	159.2	894300	846800	803400	911100	881200	789100	1.00	0.95	0.90	1.02	0.99	0.88	848200	860500	1.00	1.01	16	5	3	iTRAQ 8plex (K N-term)	23676	PREDICTED: ras-related protein RABE1c [Brachypodium distachyon].
1100	20761	Pp3c23_20770V3.1.p	1.7	158.98	3034000	2718000	3109000	2633000	3588000	3115000	1.00	0.90	1.02	0.87	1.18	1.03	2954000	3112000	1.00	1.05	14	5	2	iTRAQ 8plex (K N-term)	18464	Thylakoid membrane phosphoprotein 14 kDa chloroplast precursor putative [Ricinus communis].
1674	20555	Pp3c14_20160V3.1.p	1.77	158.79	747800	780600	749300	797000	697700	865700	1.00	1.04	1.00	1.07	0.93	1.16	759200	786800	1.00	1.04	14	3	3	iTRAQ 8plex (K N-term)	33778	PREDICTED: uncharacterized protein LOC100780200 isoform X2 [Glycine max].
1305	20945	Pp3c16_21900V3.1.p	2.26	158.73	3218000	3322000	3423000	3593000	3074000	2954000	1.00	1.03	1.06	1.12	0.96	0.92	3321000	3207000	1.00	0.97	22	5	5	iTRAQ 8plex (K N-term)	12850	eukaryotic translation initiation factor 3 [Hevea brasiliensis].
1305	20944	Pp3c5_24200V3.1.p	2.26	158.73	3218000	3322000	3423000	3593000	3074000	2954000	1.00	1.03	1.06	1.12	0.96	0.92	3321000	3207000	1.00	0.97	22	5	5	iTRAQ 8plex (K N-term)	12879	unknown [Lotus japonicus].
1305	20946	Pp3c6_4020V3.1.p	2.26	158.73	3218000	3322000	3423000	3593000	3074000	2954000	1.00	1.03	1.06	1.12	0.96	0.92	3321000	3207000	1.00	0.97	22	5	5	iTRAQ 8plex (K N-term)	12879	unknown [Lotus japonicus].
1450	20050	Pp3c7_5900V3.1.p	11.48	158.61	2127000	2399000	2909000	1926000	1666000	1994000	1.00	1.13	1.37	0.91	0.78	0.94	2478000	1862000	1.00	0.75	25	5	5	iTRAQ 8plex (K N-term)	28664	PREDICTED: probable protein phosphatase 2C 41 isoform X1 [Phoenix dactylifera].
738	19963	Pp3c14_19960V3.1.p	2.68	158.36	1066000	1168000	1190000	936700	1065000	1236000	1.00	1.10	1.12	0.88	1.00	1.16	1141000	1079000	1.00	0.95	9	8	1	iTRAQ 8plex (K N-term)	12306	PREDICTED: 60S ribosomal protein L36-2-like [Tarenaya hassleriana].
1471	20695	Pp3c25_8080V3.1.p	2.28	158.28	948500	982300	818100	914400	929100	782000	1.00	1.04	0.86	0.96	0.98	0.82	916300	875200	1.00	0.96	11	4	2	iTRAQ 8plex (K N-term)	14567	Pp3c25_8080V3.1.p
1502	20217	Pp3c6_17470V3.1.p	2.23	158.13	1080000	1080000	1083000	1091000	1097000	996500	1.00	1.00	1.00	1.01	1.02	0.92	1081000	1061000	1.00	0.98	23	4	2	iTRAQ 8plex (K N-term)	14534	unknown [Lotus japonicus].
1665	20359	Pp3c3_33470V3.1.p	2.29	157.93	815900	775800	1079000	1179000	817800	919800	1.00	0.95	1.32	1.45	1.00	1.13	890300	972200	1.00	1.09	21	4	4	iTRAQ 8plex (K N-term)	33645	PREDICTED: anthranilate synthase beta subunit 1 chloroplastic-like [Jatropha curcas].
1386	19665	Pp3c27_3040V3.1.p	3.24	157.89	1763000	1768000	1651000	2130000	1599000	1883000	1.00	1.00	0.94	1.21	0.91	1.07	1727000	1871000	1.00	1.08	19	6	6	iTRAQ 8plex (K N-term)	46586	Protein ELC [Morus notabilis].
1364	19897	Pp3c7_12220V3.1.p	0.46	157.79	1112000	1086000	1326000	1163000	1043000	1376000	1.00	0.98	1.19	1.05	0.94	1.24	1175000	1194000	1.00	1.02	15	4	4	iTRAQ 8plex (K N-term)	35016	hypothetical protein SELMODRAFT_408445 [Selaginella moellendorffii].
1710	20381	Pp3c24_19140V3.1.p	3.73	157.77	1970000	1827000	2510000	2126000	2074000	3578000	1.00	0.93	1.27	1.08	1.05	1.82	2102000	2593000	1.00	1.23	9	3	3	iTRAQ 8plex (K N-term)	44907	hypothetical protein VITISV_023769 [Vitis vinifera].
1702	20445	Pp3c2_19910V3.1.p	5.65	157.76	1027000	998600	1444000	2901000	1106000	1622000	1.00	0.97	1.41	2.83	1.08	1.58	1157000	1876000	1.00	1.62	11	4	4	iTRAQ 8plex (K N-term)	58959	PREDICTED: 15-cis-phytoene desaturase chloroplastic/chromoplastic-like [Populus euphratica].
1416	20168	Pp3c5_21790V3.1.p	0.19	157.74	1411000	1307000	1611000	1493000	1260000	1555000	1.00	0.93	1.14	1.06	0.89	1.10	1443000	1436000	1.00	1	25	5	5	iTRAQ 8plex (K N-term)	23906	PREDICTED: probable acetyltransferase NATA1-like [Prunus mume].
1558	20289	Pp3c12_22980V3.1.p	0.57	157.61	1340000	1264000	1208000	1554000	1090000	1138000	1.00	0.94	0.90	1.16	0.81	0.85	1271000	1260000	1.00	0.99	25	4	4	iTRAQ 8plex (K N-term)	24344	PREDICTED: vacuolar protein sorting-associated protein 32 homolog 2 [Nicotiana sylvestris].
1558	20290	Pp3c8_3630V3.1.p	0.57	157.61	1340000	1264000	1208000	1554000	1090000	1138000	1.00	0.94	0.90	1.16	0.81	0.85	1271000	1260000	1.00	0.99	25	4	4	iTRAQ 8plex (K N-term)	24431	hypothetical protein PHAVU_002G305900g [Phaseolus vulgaris].
1558	20291	Pp3c4_3530V3.1.p	0.57	157.61	1340000	1264000	1208000	1554000	1090000	1138000	1.00	0.94	0.90	1.16	0.81	0.85	1271000	1260000	1.00	0.99	25	4	4	iTRAQ 8plex (K N-term)	24407	PREDICTED: vacuolar protein sorting-associated protein 32 homolog 2-like [Cicer arietinum].
1558	20292	Pp3c3_36260V3.1.p	0.57	157.61	1340000	1264000	1208000	1554000	1090000	1138000	1.00	0.94	0.90	1.16	0.81	0.85	1271000	1260000	1.00	0.99	25	4	4	iTRAQ 8plex (K N-term)	24641	unnamed protein product [Coffea canephora].
1035	20156	Pp3c6_5370V3.1.p	3.34	157.38	888600	979100	1016000	1130000	940700	983400	1.00	1.10	1.14	1.27	1.06	1.11	961300	1018000	1.00	1.06	25	6	3	iTRAQ 8plex (K N-term)	14674	PREDICTED: 60S ribosomal protein L22-2 [Malus domestica].
1693	20429	Pp3c13_24150V3.1.p	3.23	157.35	1025000	1041000	1111000	1025000	1070000	1393000	1.00	1.02	1.08	1.00	1.04	1.36	1059000	1162000	1.00	1.1	10	4	4	iTRAQ 8plex (K N-term)	49342	unnamed protein product [Coffea canephora].
[truncated: 1,687 more rows]

## Sheet: DE_RALF1_KO
Accession	Description	Intensity_WT1	Intensity_WT2	Intensity_WT3	Intensity_KO1	Intensity_KO2	Intensity_KO3	fc	tval	pval	tval_s0	pval_s0	qval	FDR 1%
[truncated: 8 more rows]

[truncated: 4 more sheets: RALF2_KO, DE_RALF2_KO, RALF3_KO, DE_RALF3_KO]
